# Supplementary material for: Enhanced FIB-SEM systems for large-volume 3D imaging
Source: eLife. 2017 May 13;6:e25916. doi: 10.7554/eLife.25916 (PMC5476429; doi:10.7554/eLife.25916)
Supplement: Source code 1. — DOI: http://dx.doi.org/10.7554/eLife.25916.031 [file elife-25916-code1.zip]

Archive with 82 entries (82 files):
- 2015-11-20/16bit Image Normalization.vi
- 2015-11-20/1D Parabolic Max.vi
- 2015-11-20/2D Array Decimate.vi
- 2015-11-20/2D array edit.vi
- 2015-11-20/2D array search.vi
- 2015-11-20/2D Array Statistics.vi
- 2015-11-20/2D Array Zoom.vi
- 2015-11-20/2D boolean array show.vi
- 2015-11-20/2D Gaussian Smooth.vi
- 2015-11-20/2D scan Tclk.vi
- 2015-11-20/2D scan tiled.vi
- 2015-11-20/2D scan.vi
- 2015-11-20/Array offset with truncation.vi
- 2015-11-20/Auto limits.vi
- 2015-11-20/Beam deflector.vi
- 2015-11-20/CenterSize to StartEnd or Rect-4C.vi
- 2015-11-20/Cont Measure Voltage.vi
- 2015-11-20/Display array on Figure.vi
- 2015-11-20/Email alert.vi
- 2015-11-20/Feiss.aliases
- 2015-11-20/Feiss.lvlps
- 2015-11-20/Feiss.lvproj
- 2015-11-20/FIB beam blank.vi
- 2015-11-20/FIB ext scan.vi
- 2015-11-20/FIB image draw milling.vi
- 2015-11-20/FIB mode.vi
- 2015-11-20/FIB realtime imaging PXIe-6124.vi
- 2015-11-20/FIB realtime imaging Tclk.vi
- 2015-11-20/FIB rect mill PXIe-6124.vi
- 2015-11-20/FIB spot PXIe-6124.vi
- 2015-11-20/FIB trapezoidal mill PXIe-6124.vi
- 2015-11-20/FIB zoom image draw milling.vi
- 2015-11-20/Focus Index by Grid.vi
- 2015-11-20/Focus Index.vi
- 2015-11-20/Gaussian Kernel.vi
- 2015-11-20/Image affine transform.vi
- 2015-11-20/Image Alignment.vi
- 2015-11-20/Image Normalization.vi
- 2015-11-20/Image.ctl
- 2015-11-20/Line to Scan.vi
- 2015-11-20/Main Tclk.vi
- 2015-11-20/Main.ico
- 2015-11-20/Measure Voltage.vi
- 2015-11-20/Milling parameter to trapezoidal shape.vi
- 2015-11-20/PID Feedback.vi
- 2015-11-20/Proportional area crop.vi
- 2015-11-20/Raster line.vi
- 2015-11-20/Raster scan.vi
- 2015-11-20/Read detector calibrations.vi
- 2015-11-20/Read FIB Files.vi
- 2015-11-20/Read FIB Log Files.vi
- 2015-11-20/Read Zeiss Parameters.vi
- 2015-11-20/Recipe compare.vi
- 2015-11-20/Recipe read write.vi
- 2015-11-20/Rect-4C to CenterSize or StartEnd.vi
- 2015-11-20/Remcon32 command.vi
- 2015-11-20/Remove value from array.vi
- 2015-11-20/Scan line to grid area.vi
- 2015-11-20/SEM Scan Parameter Coerce.vi
- 2015-11-20/SEM shutter.vi
- 2015-11-20/Serpentine line.vi
- 2015-11-20/Serpentine scan.vi
- 2015-11-20/Serpentine to Raster Image Conversion.vi
- 2015-11-20/Shape to Scan.vi
- 2015-11-20/SIFT align.vi
- 2015-11-20/Single scan.vi
- 2015-11-20/Step down array.vi
- 2015-11-20/Stepping Array.vi
- 2015-11-20/String trim.vi
- 2015-11-20/Tclk FGV.vi
- 2015-11-20/Tclk parameters.vi
- 2015-11-20/Timestamp from dat file.vi
- 2015-11-20/Transpose 3D Array.vi
- 2015-11-20/Transpose 3D(boolean).vi
- 2015-11-20/Transpose 3D(dbl).vi
- 2015-11-20/Transpose 3D(string).vi
- 2015-11-20/Watchport Comm.vi
- 2015-11-20/Write FIB reheat file.vi
- 2015-11-20/Write FIB reheat log.vi
- 2015-11-20/YMD log files.vi
- 2015-11-20/Zeiss File Header Tclk.vi
- 2015-11-20/Zeiss Library.lvlib
