# Supplementary material for: Enhanced FIB-SEM systems for large-volume 3D imaging
Source: eLife. 2017 May 13;6:e25916. doi: 10.7554/eLife.25916 (PMC5476429; doi:10.7554/eLife.25916)
Supplement: Source code 1. — DOI: http://dx.doi.org/10.7554/eLife.25916.031 [file elife-25916-code1.zip › 2015-11-20/Feiss.aliases]

[My Computer]
My Computer = "10.101.20.91"
