# Supplementary material for: Enhanced FIB-SEM systems for large-volume 3D imaging
Source: eLife. 2017 May 13;6:e25916. doi: 10.7554/eLife.25916 (PMC5476429; doi:10.7554/eLife.25916)
Supplement: Source code 1. — DOI: http://dx.doi.org/10.7554/eLife.25916.031 [file elife-25916-code1.zip › 2015-11-20/Feiss.lvlps]

[ProjectWindow_Data]
ProjectExplorer.ClassicPosition[String] = "118,1472,987,1866"

[AB_Cache_{0CF4E653-6FFC-4837-B1C2-BF168D6A2EB9}]
Cache_Path[Path] Line0001 = "/C/Users/hesslab/AppData/Local/Temp/AB_Cache_{0CF4"
Cache_Path[Path] Line0002 = "E653-6FFC-4837-B1C2-BF168D6A2EB9}.txt"

[AB_Cache_{485A18FF-373A-4E17-BB81-C7EC186E797E}]
Cache_Path[Path] Line0001 = "/C/Users/hesslab/AppData/Local/Temp/AB_Cache_{485A"
Cache_Path[Path] Line0002 = "18FF-373A-4E17-BB81-C7EC186E797E}.txt"

[AB_Cache_{4F3EC4F4-F521-414C-BEB2-CBD9E2763950}]
Cache_Path[Path] Line0001 = "/C/Users/hesslab/AppData/Local/Temp/AB_Cache_{4F3E"
Cache_Path[Path] Line0002 = "C4F4-F521-414C-BEB2-CBD9E2763950}.txt"

[AB_Cache_{8C833508-66A0-4DF1-B3ED-250FE796AAFC}]
Cache_Path[Path] Line0001 = "/C/Users/hesslab/AppData/Local/Temp/AB_Cache_{8C83"
Cache_Path[Path] Line0002 = "3508-66A0-4DF1-B3ED-250FE796AAFC}.txt"
