# Supplementary material for: Enhanced FIB-SEM systems for large-volume 3D imaging
Source: eLife. 2017 May 13;6:e25916. doi: 10.7554/eLife.25916 (PMC5476429; doi:10.7554/eLife.25916)
Supplement: Source code 1. — DOI: http://dx.doi.org/10.7554/eLife.25916.031 [file elife-25916-code1.zip › 2015-11-20/Feiss.lvproj]

<?xml version='1.0' encoding='UTF-8'?>
<Project Type="Project" LVVersion="12008004">
	<Property Name="varPersistentID:{0894FE82-AC8D-47F7-9014-76088CAC4D0C}" Type="Ref">/My Computer/Zeiss Library.lvlib/Image Fit to</Property>
	<Property Name="varPersistentID:{0B8B007F-655E-4FC7-ADA9-F412537B8FCC}" Type="Ref">/My Computer/Zeiss Library.lvlib/Focus Index Primary X grid</Property>
	<Property Name="varPersistentID:{0DBC8A44-F07D-42B1-B0F7-3800F2081B42}" Type="Ref">/My Computer/Zeiss Library.lvlib/FIB PID-I</Property>
	<Property Name="varPersistentID:{16B0E592-E544-4AD6-A417-1A3A9807D5E3}" Type="Ref">/My Computer/Zeiss Library.lvlib/Milling Stop</Property>
	<Property Name="varPersistentID:{16ED0E59-398B-477B-A769-919D24C95CB1}" Type="Ref">/My Computer/Zeiss Library.lvlib/Total line scanned</Property>
	<Property Name="varPersistentID:{187DA6A3-0BCC-4FE7-84E1-1744D82D0D8A}" Type="Ref">/My Computer/Zeiss Library.lvlib/Focus (V)</Property>
	<Property Name="varPersistentID:{1E37A189-CB34-47D7-A3AC-B89856056136}" Type="Ref">/My Computer/Zeiss Library.lvlib/Stop</Property>
	<Property Name="varPersistentID:{1F517C49-72AA-4A1A-AFF6-809E8F9BCB88}" Type="Ref">/My Computer/Zeiss Library.lvlib/Machine Type</Property>
	<Property Name="varPersistentID:{1F80814F-0C18-4838-B25D-1064FDAB44E8}" Type="Ref">/My Computer/Zeiss Library.lvlib/Sweep enabled</Property>
	<Property Name="varPersistentID:{215F110D-A5E6-42DD-9E9B-06040DA1CD79}" Type="Ref">/My Computer/Zeiss Library.lvlib/FIB PID-D</Property>
	<Property Name="varPersistentID:{2183F71D-EC4C-43B6-B6C8-A6D2B538F3FD}" Type="Ref">/My Computer/Zeiss Library.lvlib/Imbalance (V)</Property>
	<Property Name="varPersistentID:{24A34CF9-9C51-4019-ACC1-6271CB4D708C}" Type="Ref">/My Computer/Zeiss Library.lvlib/Det A Img</Property>
	<Property Name="varPersistentID:{255A4990-A018-4FDC-BAF3-092D6F1363C8}" Type="Ref">/My Computer/Zeiss Library.lvlib/FIB Img</Property>
	<Property Name="varPersistentID:{27A8BBC1-48E1-4380-84EB-3F4483477B6D}" Type="Ref">/My Computer/Zeiss Library.lvlib/FIB PID on</Property>
	<Property Name="varPersistentID:{27CCEF00-7940-4013-A4E8-609F391BAAC5}" Type="Ref">/My Computer/Zeiss Library.lvlib/Temp (F)</Property>
	<Property Name="varPersistentID:{2CD829CD-8BAB-4A17-AF45-A0C4CB549C18}" Type="Ref">/My Computer/Zeiss Library.lvlib/FIB Slice #</Property>
	<Property Name="varPersistentID:{2D964D5A-0360-4FB1-A902-CF1C6F6EF763}" Type="Ref">/My Computer/Zeiss Library.lvlib/Tiled Image fit to</Property>
	<Property Name="varPersistentID:{2F457D12-2F5B-4ABD-8FD0-EEEB2D5EDAA5}" Type="Ref">/My Computer/Zeiss Library.lvlib/Milling X Offset</Property>
	<Property Name="varPersistentID:{3A48767B-BEE3-476D-9D48-A972812D7C74}" Type="Ref">/My Computer/Zeiss Library.lvlib/Angle (V)</Property>
	<Property Name="varPersistentID:{3ACF7464-659E-4B32-B06E-ADC897DDB82A}" Type="Ref">/My Computer/Zeiss Library.lvlib/Focus Index Grid X</Property>
	<Property Name="varPersistentID:{3BB53B97-5FB3-4D5A-B2F1-DD4626425323}" Type="Ref">/My Computer/Zeiss Library.lvlib/Det B Img</Property>
	<Property Name="varPersistentID:{3CEA4ECA-715E-42DB-9933-6D8FF211724E}" Type="Ref">/My Computer/Zeiss Library.lvlib/Focus Index Detector</Property>
	<Property Name="varPersistentID:{3E41291E-D72E-40E0-8F81-06B1041F33E9}" Type="Ref">/My Computer/Zeiss Library.lvlib/Beam Dump 1 (nA)</Property>
	<Property Name="varPersistentID:{3F3B87B0-DF6E-4655-B102-E99A119046B1}" Type="Ref">/My Computer/Zeiss Library.lvlib/Tclk para</Property>
	<Property Name="varPersistentID:{402C6B94-D5F3-4564-A643-7EC5548556D7}" Type="Ref">/My Computer/Zeiss Library.lvlib/Milling Mode</Property>
	<Property Name="varPersistentID:{426A8E2B-C73E-4303-B724-37BA794312DC}" Type="Ref">/My Computer/Zeiss Library.lvlib/Faraday Cup (nA)</Property>
	<Property Name="varPersistentID:{49B87EB2-3E7F-4011-8942-63D617BADA9D}" Type="Ref">/My Computer/Zeiss Library.lvlib/Milling Y Voltage RT</Property>
	<Property Name="varPersistentID:{49D33BD7-EEBA-4768-B80B-3CF81370EF51}" Type="Ref">/My Computer/Zeiss Library.lvlib/Focus Index primary Y grid</Property>
	<Property Name="varPersistentID:{4EE6C368-9689-4641-9C79-CCC9A519549F}" Type="Ref">/My Computer/Zeiss Library.lvlib/FIB PID-P</Property>
	<Property Name="varPersistentID:{4F887B8A-3DA6-43F3-A5E9-62D497414ECD}" Type="Ref">/My Computer/Zeiss Library.lvlib/FIB PID feedback mean</Property>
	<Property Name="varPersistentID:{5578A131-FC8F-4F02-A8D2-D4BC712F6A74}" Type="Ref">/My Computer/Zeiss Library.lvlib/Det</Property>
	<Property Name="varPersistentID:{57E008DB-B826-4476-8083-D3B89814F1C9}" Type="Ref">/My Computer/Zeiss Library.lvlib/Timestamp</Property>
	<Property Name="varPersistentID:{5A5F3706-F3C9-4671-A670-9320A08454BA}" Type="Ref">/My Computer/Zeiss Library.lvlib/Milling cont. from Last</Property>
	<Property Name="varPersistentID:{5D2C56E4-B952-4733-8947-D60FCFB301DE}" Type="Ref">/My Computer/Zeiss Library.lvlib/Faraday cup offset</Property>
	<Property Name="varPersistentID:{5D8320B6-EC5E-4B75-B7BB-F670451D5C78}" Type="Ref">/My Computer/Zeiss Library.lvlib/Realtime Imaging Info</Property>
	<Property Name="varPersistentID:{5E11A30D-0687-491A-B518-AD7033C4BED8}" Type="Ref">/My Computer/Zeiss Library.lvlib/Milling Y Voltage</Property>
	<Property Name="varPersistentID:{625CEC6B-F517-4D8F-85ED-8C88FEC9E36B}" Type="Ref">/My Computer/Zeiss Library.lvlib/Realtime Imaging stop</Property>
	<Property Name="varPersistentID:{62B5E62B-7960-4456-99A5-F20FD0B8603A}" Type="Ref">/My Computer/Zeiss Library.lvlib/Milling Manual Pause</Property>
	<Property Name="varPersistentID:{6726EE47-AC6B-4016-B2B8-41222CDC883A}" Type="Ref">/My Computer/Zeiss Library.lvlib/Recipe input</Property>
	<Property Name="varPersistentID:{678D28E1-F584-4585-8338-EF0CDAF2A9FE}" Type="Ref">/My Computer/Zeiss Library.lvlib/Spot X</Property>
	<Property Name="varPersistentID:{69EEAA94-A44B-4860-96F4-C80CE03003B3}" Type="Ref">/My Computer/Zeiss Library.lvlib/FIB PID feedback</Property>
	<Property Name="varPersistentID:{6B04233E-4527-4313-B6C7-C75BC32C0C1E}" Type="Ref">/My Computer/Zeiss Library.lvlib/Milling Lines Auto Pause</Property>
	<Property Name="varPersistentID:{6FEA2FFC-6590-4506-BDC4-C5EE7B668560}" Type="Ref">/My Computer/Zeiss Library.lvlib/Position (V)</Property>
	<Property Name="varPersistentID:{70DE358D-E06F-4288-96E6-F83E174A56C8}" Type="Ref">/My Computer/Zeiss Library.lvlib/FIB PID measured</Property>
	<Property Name="varPersistentID:{77BB4472-EA6D-4882-B914-84E1A3B480B4}" Type="Ref">/My Computer/Zeiss Library.lvlib/Milling Line Paused</Property>
	<Property Name="varPersistentID:{7D0EC7A1-44FD-41A1-B04B-B8F8AC05D17B}" Type="Ref">/My Computer/Zeiss Library.lvlib/Decimating factor</Property>
	<Property Name="varPersistentID:{7F438B9C-E6FA-4DF8-BB12-554B84EBD7BA}" Type="Ref">/My Computer/Zeiss Library.lvlib/Force tclk init</Property>
	<Property Name="varPersistentID:{7F75DDF5-99D4-45BE-81BD-7D44430D946A}" Type="Ref">/My Computer/Zeiss Library.lvlib/FIB PID target slope</Property>
	<Property Name="varPersistentID:{7F97BC6C-762E-45A3-83C5-CF65E0DF2A98}" Type="Ref">/My Computer/Zeiss Library.lvlib/Focus Index keep aspect ratio</Property>
	<Property Name="varPersistentID:{81D95875-DBEA-4274-BFB0-46F66693A6C1}" Type="Ref">/My Computer/Zeiss Library.lvlib/Focus Index Array</Property>
	<Property Name="varPersistentID:{84CB828D-D2B3-4514-A7E9-7CD3FDB1780F}" Type="Ref">/My Computer/Zeiss Library.lvlib/Upload flags path</Property>
	<Property Name="varPersistentID:{87F8E813-35BF-4321-832E-DCC737CEFE9B}" Type="Ref">/My Computer/Zeiss Library.lvlib/FIB PID reset</Property>
	<Property Name="varPersistentID:{890D5549-BE53-42A5-B7E7-725DA5AEDA3A}" Type="Ref">/My Computer/Zeiss Library.lvlib/Faraday Cup RT</Property>
	<Property Name="varPersistentID:{994AAA33-0B3D-4517-BF30-530376511E61}" Type="Ref">/My Computer/Zeiss Library.lvlib/Milling rate</Property>
	<Property Name="varPersistentID:{9EC40F88-9CCD-4053-8592-56196A16F41E}" Type="Ref">/My Computer/Zeiss Library.lvlib/Logs</Property>
	<Property Name="varPersistentID:{A6C905CF-3771-451C-B81A-63B89BDBA4BD}" Type="Ref">/My Computer/Zeiss Library.lvlib/Milling Y Offset</Property>
	<Property Name="varPersistentID:{A9C5A0D9-3C46-4E1C-9DD8-9A21AE316630}" Type="Ref">/My Computer/Zeiss Library.lvlib/Focus Index Grid Y</Property>
	<Property Name="varPersistentID:{AA0496F0-C356-4D86-9BD1-2BD077429922}" Type="Ref">/My Computer/Zeiss Library.lvlib/Det C Img</Property>
	<Property Name="varPersistentID:{B96D0770-FB53-4756-B06E-BAC91164A16F}" Type="Ref">/My Computer/Zeiss Library.lvlib/Milling Post-pause Lines</Property>
	<Property Name="varPersistentID:{BC9220F2-1BF3-4E7F-A8B3-A6289E9E4281}" Type="Ref">/My Computer/Zeiss Library.lvlib/FIB beam blank</Property>
	<Property Name="varPersistentID:{BF3B1A30-7D03-4B54-B09D-302AD7EB517F}" Type="Ref">/My Computer/Zeiss Library.lvlib/Beam Dump 2 (nA)</Property>
	<Property Name="varPersistentID:{C1E91D02-E8FC-4096-B398-8EDE0FB157F5}" Type="Ref">/My Computer/Zeiss Library.lvlib/Spot Y</Property>
	<Property Name="varPersistentID:{C2BB7D8D-1E6A-4036-B08C-87D2A81996BA}" Type="Ref">/My Computer/Zeiss Library.lvlib/FIB spot mode</Property>
	<Property Name="varPersistentID:{C6252BF3-D9D3-41C6-8BA7-A983622D7E59}" Type="Ref">/My Computer/Zeiss Library.lvlib/X resolution</Property>
	<Property Name="varPersistentID:{C670BDDE-A402-4756-9394-EE88B84C77BC}" Type="Ref">/My Computer/Zeiss Library.lvlib/Specimen (nA)</Property>
	<Property Name="varPersistentID:{C8E59079-E068-447C-A692-0F221637CEC0}" Type="Ref">/My Computer/Zeiss Library.lvlib/FIB PID target</Property>
	<Property Name="varPersistentID:{C968D239-EB64-4517-91CD-9B4D7A58FF98}" Type="Ref">/My Computer/Zeiss Library.lvlib/Sweep direction</Property>
	<Property Name="varPersistentID:{CBF8C1A6-F6D9-4241-BA9C-C14487DE6739}" Type="Ref">/My Computer/Zeiss Library.lvlib/Realtime Imaging Pause</Property>
	<Property Name="varPersistentID:{CE3FB04D-EDDA-4439-8731-A0F073A914C4}" Type="Ref">/My Computer/Zeiss Library.lvlib/Milling Y Voltage Last</Property>
	<Property Name="varPersistentID:{DCBCC2F7-797D-4248-A08C-2EC19142AB9D}" Type="Ref">/My Computer/Zeiss Library.lvlib/Milling Resume</Property>
	<Property Name="varPersistentID:{E001D7C5-12EE-4D08-9428-708D71082565}" Type="Ref">/My Computer/Zeiss Library.lvlib/Det D Img</Property>
	<Property Name="varPersistentID:{E1230414-D05F-4BF3-94FA-C39680DC477F}" Type="Ref">/My Computer/Zeiss Library.lvlib/Y resolution</Property>
	<Property Name="varPersistentID:{E48E9245-A682-489F-9B46-28F3C080E8E9}" Type="Ref">/My Computer/Zeiss Library.lvlib/Det A Img Tiled</Property>
	<Property Name="varPersistentID:{E6EFAF0F-2B9A-4724-A3AB-C28DB2EF6552}" Type="Ref">/My Computer/Zeiss Library.lvlib/FIB Bit Size</Property>
	<Property Name="varPersistentID:{E88239F3-00DE-4890-9200-6D100B6B1B12}" Type="Ref">/My Computer/Zeiss Library.lvlib/Realtime Imaging Scan Para</Property>
	<Property Name="varPersistentID:{E8E2AEDF-A562-40A9-92DE-60CCDE70A013}" Type="Ref">/My Computer/Zeiss Library.lvlib/Sweep #</Property>
	<Property Name="varPersistentID:{EB61B1D3-879A-466A-80DA-0F173717E3E2}" Type="Ref">/My Computer/Zeiss Library.lvlib/SEMInfo</Property>
	<Property Name="varPersistentID:{F0473540-1BDD-4603-9C4D-BBD15E07ED63}" Type="Ref">/My Computer/Zeiss Library.lvlib/Level #</Property>
	<Property Name="varPersistentID:{F3035B98-8946-4E2C-ADE1-1ABBD9EFA821}" Type="Ref">/My Computer/Zeiss Library.lvlib/Milling I (nA)</Property>
	<Property Name="varPersistentID:{F38A925A-793C-477B-B20D-D38AB6A4B3F9}" Type="Ref">/My Computer/Zeiss Library.lvlib/Sweep rate (Hz)</Property>
	<Property Name="varPersistentID:{F76FD2A7-A695-4E35-BEB2-E5D74CFAD13A}" Type="Ref">/My Computer/Zeiss Library.lvlib/SW date</Property>
	<Property Name="varPersistentID:{F94E68E8-38FB-4A72-9B04-94C3E9FF3734}" Type="Ref">/My Computer/Zeiss Library.lvlib/Milling Progress</Property>
	<Property Name="varPersistentID:{FCCFAB28-D698-4967-BABF-462EF8DC5A2A}" Type="Ref">/My Computer/Zeiss Library.lvlib/Det B Img Tiled</Property>
	<Property Name="varPersistentID:{FE536EC6-B15B-4AF1-97A0-C1D14BECE4FC}" Type="Ref">/My Computer/Zeiss Library.lvlib/Line Milling Time (s)</Property>
	<Item Name="My Computer" Type="My Computer">
		<Property Name="server.app.propertiesEnabled" Type="Bool">true</Property>
		<Property Name="server.control.propertiesEnabled" Type="Bool">true</Property>
		<Property Name="server.tcp.enabled" Type="Bool">false</Property>
		<Property Name="server.tcp.port" Type="Int">0</Property>
		<Property Name="server.tcp.serviceName" Type="Str">My Computer/VI Server</Property>
		<Property Name="server.tcp.serviceName.default" Type="Str">My Computer/VI Server</Property>
		<Property Name="server.vi.callsEnabled" Type="Bool">true</Property>
		<Property Name="server.vi.propertiesEnabled" Type="Bool">true</Property>
		<Property Name="specify.custom.address" Type="Bool">false</Property>
		<Item Name="1D Parabolic Max.vi" Type="VI" URL="../1D Parabolic Max.vi"/>
		<Item Name="2D Array Decimate.vi" Type="VI" URL="../2D Array Decimate.vi"/>
		<Item Name="2D array edit.vi" Type="VI" URL="../2D array edit.vi"/>
		<Item Name="2D array search.vi" Type="VI" URL="../2D array search.vi"/>
		<Item Name="2D Array Statistics.vi" Type="VI" URL="../2D Array Statistics.vi"/>
		<Item Name="2D Array Zoom.vi" Type="VI" URL="../2D Array Zoom.vi"/>
		<Item Name="2D boolean array show.vi" Type="VI" URL="../2D boolean array show.vi"/>
		<Item Name="2D Gaussian Smooth.vi" Type="VI" URL="../2D Gaussian Smooth.vi"/>
		<Item Name="2D scan Tclk.vi" Type="VI" URL="../2D scan Tclk.vi"/>
		<Item Name="2D scan tiled.vi" Type="VI" URL="../2D scan tiled.vi"/>
		<Item Name="2D scan.vi" Type="VI" URL="../2D scan.vi"/>
		<Item Name="16bit Image Normalization.vi" Type="VI" URL="../16bit Image Normalization.vi"/>
		<Item Name="Array offset with truncation.vi" Type="VI" URL="../Array offset with truncation.vi"/>
		<Item Name="Auto limits.vi" Type="VI" URL="../Auto limits.vi"/>
		<Item Name="Beam deflector.vi" Type="VI" URL="../Beam deflector.vi"/>
		<Item Name="CenterSize to StartEnd or Rect-4C.vi" Type="VI" URL="../CenterSize to StartEnd or Rect-4C.vi"/>
		<Item Name="Cont Measure Voltage.vi" Type="VI" URL="../Cont Measure Voltage.vi"/>
		<Item Name="Display array on Figure.vi" Type="VI" URL="../Display array on Figure.vi"/>
		<Item Name="Email alert.vi" Type="VI" URL="../Email alert.vi"/>
		<Item Name="FIB beam blank.vi" Type="VI" URL="../FIB beam blank.vi"/>
		<Item Name="FIB ext scan.vi" Type="VI" URL="../FIB ext scan.vi"/>
		<Item Name="FIB image draw milling.vi" Type="VI" URL="../FIB image draw milling.vi"/>
		<Item Name="FIB mode.vi" Type="VI" URL="../FIB mode.vi"/>
		<Item Name="FIB realtime imaging PXIe-6124.vi" Type="VI" URL="../FIB realtime imaging PXIe-6124.vi"/>
		<Item Name="FIB rect mill PXIe-6124.vi" Type="VI" URL="../FIB rect mill PXIe-6124.vi"/>
		<Item Name="FIB spot PXIe-6124.vi" Type="VI" URL="../FIB spot PXIe-6124.vi"/>
		<Item Name="FIB trapezoidal mill PXIe-6124.vi" Type="VI" URL="../FIB trapezoidal mill PXIe-6124.vi"/>
		<Item Name="FIB zoom image draw milling.vi" Type="VI" URL="../FIB zoom image draw milling.vi"/>
		<Item Name="Focus Index by Grid.vi" Type="VI" URL="../Focus Index by Grid.vi"/>
		<Item Name="Focus Index.vi" Type="VI" URL="../Focus Index.vi"/>
		<Item Name="Gaussian Kernel.vi" Type="VI" URL="../Gaussian Kernel.vi"/>
		<Item Name="Image affine transform.vi" Type="VI" URL="../Image affine transform.vi"/>
		<Item Name="Image Alignment.vi" Type="VI" URL="../Image Alignment.vi"/>
		<Item Name="Image Normalization.vi" Type="VI" URL="../Image Normalization.vi"/>
		<Item Name="Line to Scan.vi" Type="VI" URL="../Line to Scan.vi"/>
		<Item Name="Main PXIe-6124.vi" Type="VI" URL="../Main PXIe-6124.vi"/>
		<Item Name="Main Tclk.vi" Type="VI" URL="../Main Tclk.vi"/>
		<Item Name="Main.ico" Type="Document" URL="../Main.ico"/>
		<Item Name="Measure Voltage.vi" Type="VI" URL="../Measure Voltage.vi"/>
		<Item Name="Milling parameter to trapezoidal shape.vi" Type="VI" URL="../Milling parameter to trapezoidal shape.vi"/>
		<Item Name="PID Feedback.vi" Type="VI" URL="../PID Feedback.vi"/>
		<Item Name="Proportional area crop.vi" Type="VI" URL="../Proportional area crop.vi"/>
		<Item Name="Raster line.vi" Type="VI" URL="../Raster line.vi"/>
		<Item Name="Raster scan.vi" Type="VI" URL="../Raster scan.vi"/>
		<Item Name="Read detector calibrations.vi" Type="VI" URL="../Read detector calibrations.vi"/>
		<Item Name="Read FIB Files.vi" Type="VI" URL="../Read FIB Files.vi"/>
		<Item Name="Read FIB Log Files.vi" Type="VI" URL="../Read FIB Log Files.vi"/>
		<Item Name="Read Zeiss Parameters.vi" Type="VI" URL="../Read Zeiss Parameters.vi"/>
		<Item Name="Recipe compare.vi" Type="VI" URL="../Recipe compare.vi"/>
		<Item Name="Recipe read write.vi" Type="VI" URL="../Recipe read write.vi"/>
		<Item Name="Rect-4C to CenterSize or StartEnd.vi" Type="VI" URL="../Rect-4C to CenterSize or StartEnd.vi"/>
		<Item Name="Remcon32 command.vi" Type="VI" URL="../Remcon32 command.vi"/>
		<Item Name="Remove value from array.vi" Type="VI" URL="../Remove value from array.vi"/>
		<Item Name="Scan line to grid area.vi" Type="VI" URL="../Scan line to grid area.vi"/>
		<Item Name="SEM Scan Parameter Coerce.vi" Type="VI" URL="../SEM Scan Parameter Coerce.vi"/>
		<Item Name="SEM shutter.vi" Type="VI" URL="../SEM shutter.vi"/>
		<Item Name="Serpentine line.vi" Type="VI" URL="../Serpentine line.vi"/>
		<Item Name="Serpentine scan.vi" Type="VI" URL="../Serpentine scan.vi"/>
		<Item Name="Serpentine to Raster Image Conversion.vi" Type="VI" URL="../Serpentine to Raster Image Conversion.vi"/>
		<Item Name="Shape to Scan.vi" Type="VI" URL="../Shape to Scan.vi"/>
		<Item Name="SIFT align.vi" Type="VI" URL="../SIFT align.vi"/>
		<Item Name="Single scan.vi" Type="VI" URL="../Single scan.vi"/>
		<Item Name="Step down array.vi" Type="VI" URL="../Step down array.vi"/>
		<Item Name="Stepping Array.vi" Type="VI" URL="../Stepping Array.vi"/>
		<Item Name="String trim.vi" Type="VI" URL="../String trim.vi"/>
		<Item Name="Tclk FGV.vi" Type="VI" URL="../Tclk FGV.vi"/>
		<Item Name="Tclk parameters.vi" Type="VI" URL="../Tclk parameters.vi"/>
		<Item Name="Timestamp from dat file.vi" Type="VI" URL="../Timestamp from dat file.vi"/>
		<Item Name="Transpose 3D Array.vi" Type="VI" URL="../Transpose 3D Array.vi"/>
		<Item Name="Transpose 3D(boolean).vi" Type="VI" URL="../Transpose 3D(boolean).vi"/>
		<Item Name="Transpose 3D(dbl).vi" Type="VI" URL="../Transpose 3D(dbl).vi"/>
		<Item Name="Transpose 3D(string).vi" Type="VI" URL="../Transpose 3D(string).vi"/>
		<Item Name="Watchport Comm.vi" Type="VI" URL="../Watchport Comm.vi"/>
		<Item Name="Write FIB reheat file.vi" Type="VI" URL="../Write FIB reheat file.vi"/>
		<Item Name="Write FIB reheat log.vi" Type="VI" URL="../Write FIB reheat log.vi"/>
		<Item Name="YMD log files.vi" Type="VI" URL="../YMD log files.vi"/>
		<Item Name="Zeiss File Header Tclk.vi" Type="VI" URL="../Zeiss File Header Tclk.vi"/>
		<Item Name="Zeiss File Header.vi" Type="VI" URL="../Zeiss File Header.vi"/>
		<Item Name="Zeiss Library.lvlib" Type="Library" URL="../Zeiss Library.lvlib"/>
		<Item Name="Dependencies" Type="Dependencies">
			<Item Name="instr.lib" Type="Folder">
				<Item Name="niFgen Abort Generation.vi" Type="VI" URL="/&lt;instrlib&gt;/niFgen/niFgen.llb/niFgen Abort Generation.vi"/>
				<Item Name="niFgen Allocate Waveform.vi" Type="VI" URL="/&lt;instrlib&gt;/niFgen/niFgen.llb/niFgen Allocate Waveform.vi"/>
				<Item Name="niFgen Clear Arbitrary Memory.vi" Type="VI" URL="/&lt;instrlib&gt;/niFgen/niFgen.llb/niFgen Clear Arbitrary Memory.vi"/>
				<Item Name="niFgen Close.vi" Type="VI" URL="/&lt;instrlib&gt;/niFgen/niFgen.llb/niFgen Close.vi"/>
				<Item Name="niFgen Configure Channels.vi" Type="VI" URL="/&lt;instrlib&gt;/niFgen/niFgen.llb/niFgen Configure Channels.vi"/>
				<Item Name="niFgen Configure Output Mode.vi" Type="VI" URL="/&lt;instrlib&gt;/niFgen/niFgen.llb/niFgen Configure Output Mode.vi"/>
				<Item Name="niFgen Create Waveform (Complex DBL).vi" Type="VI" URL="/&lt;instrlib&gt;/niFgen/niFgen.llb/niFgen Create Waveform (Complex DBL).vi"/>
				<Item Name="niFgen Create Waveform (Complex WDT).vi" Type="VI" URL="/&lt;instrlib&gt;/niFgen/niFgen.llb/niFgen Create Waveform (Complex WDT).vi"/>
				<Item Name="niFgen Create Waveform (DBL).vi" Type="VI" URL="/&lt;instrlib&gt;/niFgen/niFgen.llb/niFgen Create Waveform (DBL).vi"/>
				<Item Name="niFgen Create Waveform (I16).vi" Type="VI" URL="/&lt;instrlib&gt;/niFgen/niFgen.llb/niFgen Create Waveform (I16).vi"/>
				<Item Name="niFgen Create Waveform (poly).vi" Type="VI" URL="/&lt;instrlib&gt;/niFgen/niFgen.llb/niFgen Create Waveform (poly).vi"/>
				<Item Name="niFgen Create Waveform (WDT).vi" Type="VI" URL="/&lt;instrlib&gt;/niFgen/niFgen.llb/niFgen Create Waveform (WDT).vi"/>
				<Item Name="niFgen Create Waveform From File (DBL).vi" Type="VI" URL="/&lt;instrlib&gt;/niFgen/niFgen.llb/niFgen Create Waveform From File (DBL).vi"/>
				<Item Name="niFgen Create Waveform From File (HWS).vi" Type="VI" URL="/&lt;instrlib&gt;/niFgen/niFgen.llb/niFgen Create Waveform From File (HWS).vi"/>
				<Item Name="niFgen Create Waveform From File (I16).vi" Type="VI" URL="/&lt;instrlib&gt;/niFgen/niFgen.llb/niFgen Create Waveform From File (I16).vi"/>
				<Item Name="niFgen Get Session Reference.vi" Type="VI" URL="/&lt;instrlib&gt;/niFgen/niFgen.llb/niFgen Get Session Reference.vi"/>
				<Item Name="niFgen Initialize.vi" Type="VI" URL="/&lt;instrlib&gt;/niFgen/niFgen.llb/niFgen Initialize.vi"/>
				<Item Name="niFgen IVI Error Converter.vi" Type="VI" URL="/&lt;instrlib&gt;/niFgen/niFgen.llb/niFgen IVI Error Converter.vi"/>
				<Item Name="niFgen Output Mode.ctl" Type="VI" URL="/&lt;instrlib&gt;/niFgen/niFgen.llb/niFgen Output Mode.ctl"/>
				<Item Name="niFgen Set Sample Rate.vi" Type="VI" URL="/&lt;instrlib&gt;/niFgen/niFgen.llb/niFgen Set Sample Rate.vi"/>
				<Item Name="niFgen Wait Until Done.vi" Type="VI" URL="/&lt;instrlib&gt;/niFgen/niFgen.llb/niFgen Wait Until Done.vi"/>
				<Item Name="niFgen Write Binary 16 Waveform.vi" Type="VI" URL="/&lt;instrlib&gt;/niFgen/niFgen.llb/niFgen Write Binary 16 Waveform.vi"/>
				<Item Name="niFgen Write Complex WDT Waveform.vi" Type="VI" URL="/&lt;instrlib&gt;/niFgen/niFgen.llb/niFgen Write Complex WDT Waveform.vi"/>
				<Item Name="niFgen Write Waveform (Complex DBL).vi" Type="VI" URL="/&lt;instrlib&gt;/niFgen/niFgen.llb/niFgen Write Waveform (Complex DBL).vi"/>
				<Item Name="niFgen Write Waveform (poly).vi" Type="VI" URL="/&lt;instrlib&gt;/niFgen/niFgen.llb/niFgen Write Waveform (poly).vi"/>
				<Item Name="niFgen Write Waveform I16 Direct DMA.vi" Type="VI" URL="/&lt;instrlib&gt;/niFgen/niFgen.llb/niFgen Write Waveform I16 Direct DMA.vi"/>
				<Item Name="niFgen Write Waveform.vi" Type="VI" URL="/&lt;instrlib&gt;/niFgen/niFgen.llb/niFgen Write Waveform.vi"/>
				<Item Name="niFgen Write WDT Waveform.vi" Type="VI" URL="/&lt;instrlib&gt;/niFgen/niFgen.llb/niFgen Write WDT Waveform.vi"/>
				<Item Name="niScope Abort.vi" Type="VI" URL="/&lt;instrlib&gt;/niScope/Acquire/Fetch/niScope Abort.vi"/>
				<Item Name="niScope Close.vi" Type="VI" URL="/&lt;instrlib&gt;/niScope/niScope Close.vi"/>
				<Item Name="niScope Configure Horizontal Timing.vi" Type="VI" URL="/&lt;instrlib&gt;/niScope/Configure/Horizontal/niScope Configure Horizontal Timing.vi"/>
				<Item Name="niScope Configure Trigger (poly).vi" Type="VI" URL="/&lt;instrlib&gt;/niScope/Configure/Trigger/niScope Configure Trigger (poly).vi"/>
				<Item Name="niScope Configure Trigger Digital.vi" Type="VI" URL="/&lt;instrlib&gt;/niScope/Configure/Trigger/niScope Configure Trigger Digital.vi"/>
				<Item Name="niScope Configure Trigger Edge.vi" Type="VI" URL="/&lt;instrlib&gt;/niScope/Configure/Trigger/niScope Configure Trigger Edge.vi"/>
				<Item Name="niScope Configure Trigger Hysteresis.vi" Type="VI" URL="/&lt;instrlib&gt;/niScope/Configure/Trigger/niScope Configure Trigger Hysteresis.vi"/>
				<Item Name="niScope Configure Trigger Immediate.vi" Type="VI" URL="/&lt;instrlib&gt;/niScope/Configure/Trigger/niScope Configure Trigger Immediate.vi"/>
				<Item Name="niScope Configure Trigger Software.vi" Type="VI" URL="/&lt;instrlib&gt;/niScope/Configure/Trigger/niScope Configure Trigger Software.vi"/>
				<Item Name="niScope Configure Trigger Window.vi" Type="VI" URL="/&lt;instrlib&gt;/niScope/Configure/Trigger/niScope Configure Trigger Window.vi"/>
				<Item Name="niScope Configure Vertical.vi" Type="VI" URL="/&lt;instrlib&gt;/niScope/Configure/Vertical/niScope Configure Vertical.vi"/>
				<Item Name="niScope Configure Video Trigger.vi" Type="VI" URL="/&lt;instrlib&gt;/niScope/Configure/Trigger/niScope Configure Video Trigger.vi"/>
				<Item Name="niScope Fetch (poly).vi" Type="VI" URL="/&lt;instrlib&gt;/niScope/Acquire/Fetch/niScope Fetch (poly).vi"/>
				<Item Name="niScope Fetch Binary 8.vi" Type="VI" URL="/&lt;instrlib&gt;/niScope/Acquire/Fetch/niScope Fetch Binary 8.vi"/>
				<Item Name="niScope Fetch Binary 16.vi" Type="VI" URL="/&lt;instrlib&gt;/niScope/Acquire/Fetch/niScope Fetch Binary 16.vi"/>
				<Item Name="niScope Fetch Binary 32.vi" Type="VI" URL="/&lt;instrlib&gt;/niScope/Acquire/Fetch/niScope Fetch Binary 32.vi"/>
				<Item Name="niScope Fetch Cluster Complex Double.vi" Type="VI" URL="/&lt;instrlib&gt;/niScope/Acquire/Fetch/niScope Fetch Cluster Complex Double.vi"/>
				<Item Name="niScope Fetch Cluster.vi" Type="VI" URL="/&lt;instrlib&gt;/niScope/Acquire/Fetch/niScope Fetch Cluster.vi"/>
				<Item Name="niScope Fetch Complex Double.vi" Type="VI" URL="/&lt;instrlib&gt;/niScope/Acquire/Fetch/niScope Fetch Complex Double.vi"/>
				<Item Name="niScope Fetch Complex WDT.vi" Type="VI" URL="/&lt;instrlib&gt;/niScope/Acquire/Fetch/niScope Fetch Complex WDT.vi"/>
				<Item Name="niScope Fetch Error Chain.vi" Type="VI" URL="/&lt;instrlib&gt;/niScope/Acquire/Fetch/niScope Fetch Error Chain.vi"/>
				<Item Name="niScope Fetch WDT.vi" Type="VI" URL="/&lt;instrlib&gt;/niScope/Acquire/Fetch/niScope Fetch WDT.vi"/>
				<Item Name="niScope Fetch.vi" Type="VI" URL="/&lt;instrlib&gt;/niScope/Acquire/Fetch/niScope Fetch.vi"/>
				<Item Name="niScope Get Normalization Coefficients.vi" Type="VI" URL="/&lt;instrlib&gt;/niScope/Acquire/niScope Get Normalization Coefficients.vi"/>
				<Item Name="niScope Get Scaling Coefficients.vi" Type="VI" URL="/&lt;instrlib&gt;/niScope/Acquire/niScope Get Scaling Coefficients.vi"/>
				<Item Name="niScope Get Session Reference.vi" Type="VI" URL="/&lt;instrlib&gt;/niScope/Utility/niScope Get Session Reference.vi"/>
				<Item Name="niScope Get Wfm Coefficients (poly).vi" Type="VI" URL="/&lt;instrlib&gt;/niScope/Acquire/niScope Get Wfm Coefficients (poly).vi"/>
				<Item Name="niScope Initialize.vi" Type="VI" URL="/&lt;instrlib&gt;/niScope/niScope Initialize.vi"/>
				<Item Name="niScope LabVIEW Error.vi" Type="VI" URL="/&lt;instrlib&gt;/niScope/Utility/niScope LabVIEW Error.vi"/>
				<Item Name="niScope Multi Fetch Binary 8.vi" Type="VI" URL="/&lt;instrlib&gt;/niScope/Acquire/Fetch/niScope Multi Fetch Binary 8.vi"/>
				<Item Name="niScope Multi Fetch Binary 16.vi" Type="VI" URL="/&lt;instrlib&gt;/niScope/Acquire/Fetch/niScope Multi Fetch Binary 16.vi"/>
				<Item Name="niScope Multi Fetch Binary 32.vi" Type="VI" URL="/&lt;instrlib&gt;/niScope/Acquire/Fetch/niScope Multi Fetch Binary 32.vi"/>
				<Item Name="niScope Multi Fetch Cluster Complex Double.vi" Type="VI" URL="/&lt;instrlib&gt;/niScope/Acquire/Fetch/niScope Multi Fetch Cluster Complex Double.vi"/>
				<Item Name="niScope Multi Fetch Cluster.vi" Type="VI" URL="/&lt;instrlib&gt;/niScope/Acquire/Fetch/niScope Multi Fetch Cluster.vi"/>
				<Item Name="niScope Multi Fetch Complex Double.vi" Type="VI" URL="/&lt;instrlib&gt;/niScope/Acquire/Fetch/niScope Multi Fetch Complex Double.vi"/>
				<Item Name="niScope Multi Fetch Complex WDT.vi" Type="VI" URL="/&lt;instrlib&gt;/niScope/Acquire/Fetch/niScope Multi Fetch Complex WDT.vi"/>
				<Item Name="niScope Multi Fetch WDT.vi" Type="VI" URL="/&lt;instrlib&gt;/niScope/Acquire/Fetch/niScope Multi Fetch WDT.vi"/>
				<Item Name="niScope Multi Fetch.vi" Type="VI" URL="/&lt;instrlib&gt;/niScope/Acquire/Fetch/niScope Multi Fetch.vi"/>
				<Item Name="niScope polarity.ctl" Type="VI" URL="/&lt;instrlib&gt;/niScope/Controls/niScope polarity.ctl"/>
				<Item Name="niScope signal format.ctl" Type="VI" URL="/&lt;instrlib&gt;/niScope/Controls/niScope signal format.ctl"/>
				<Item Name="niScope timestamp type.ctl" Type="VI" URL="/&lt;instrlib&gt;/niScope/Controls/niScope timestamp type.ctl"/>
				<Item Name="niScope trigger coupling.ctl" Type="VI" URL="/&lt;instrlib&gt;/niScope/Controls/niScope trigger coupling.ctl"/>
				<Item Name="niScope trigger slope.ctl" Type="VI" URL="/&lt;instrlib&gt;/niScope/Controls/niScope trigger slope.ctl"/>
				<Item Name="niScope trigger source digital.ctl" Type="VI" URL="/&lt;instrlib&gt;/niScope/Controls/niScope trigger source digital.ctl"/>
				<Item Name="niScope trigger source.ctl" Type="VI" URL="/&lt;instrlib&gt;/niScope/Controls/niScope trigger source.ctl"/>
				<Item Name="niScope trigger window mode.ctl" Type="VI" URL="/&lt;instrlib&gt;/niScope/Controls/niScope trigger window mode.ctl"/>
				<Item Name="niScope tv event.ctl" Type="VI" URL="/&lt;instrlib&gt;/niScope/Controls/niScope tv event.ctl"/>
				<Item Name="niScope vertical coupling.ctl" Type="VI" URL="/&lt;instrlib&gt;/niScope/Controls/niScope vertical coupling.ctl"/>
				<Item Name="niTClk Configure For Homogeneous Triggers.vi" Type="VI" URL="/&lt;instrlib&gt;/niTClk/niTClk.llb/niTClk Configure For Homogeneous Triggers.vi"/>
				<Item Name="niTClk Fill In Error Info.vi" Type="VI" URL="/&lt;instrlib&gt;/niTClk/niTClk.llb/niTClk Fill In Error Info.vi"/>
				<Item Name="niTClk Initiate.vi" Type="VI" URL="/&lt;instrlib&gt;/niTClk/niTClk.llb/niTClk Initiate.vi"/>
				<Item Name="niTClk Synchronize.vi" Type="VI" URL="/&lt;instrlib&gt;/niTClk/niTClk.llb/niTClk Synchronize.vi"/>
			</Item>
			<Item Name="vi.lib" Type="Folder">
				<Item Name="Append Digital Samples.vi" Type="VI" URL="/&lt;vilib&gt;/Waveform/DWDT.llb/Append Digital Samples.vi"/>
				<Item Name="Check for Equality.vi" Type="VI" URL="/&lt;vilib&gt;/Waveform/WDTOps.llb/Check for Equality.vi"/>
				<Item Name="Clear Errors.vi" Type="VI" URL="/&lt;vilib&gt;/Utility/error.llb/Clear Errors.vi"/>
				<Item Name="DAQmx Advance Trigger (Digital Edge).vi" Type="VI" URL="/&lt;vilib&gt;/DAQmx/configure/trigger.llb/DAQmx Advance Trigger (Digital Edge).vi"/>
				<Item Name="DAQmx Advance Trigger (None).vi" Type="VI" URL="/&lt;vilib&gt;/DAQmx/configure/trigger.llb/DAQmx Advance Trigger (None).vi"/>
				<Item Name="DAQmx Clear Task.vi" Type="VI" URL="/&lt;vilib&gt;/DAQmx/configure/task.llb/DAQmx Clear Task.vi"/>
				<Item Name="DAQmx Configure Input Buffer.vi" Type="VI" URL="/&lt;vilib&gt;/DAQmx/configure/buffer.llb/DAQmx Configure Input Buffer.vi"/>
				<Item Name="DAQmx Configure Output Buffer.vi" Type="VI" URL="/&lt;vilib&gt;/DAQmx/configure/buffer.llb/DAQmx Configure Output Buffer.vi"/>
				<Item Name="DAQmx Create AI Channel (sub).vi" Type="VI" URL="/&lt;vilib&gt;/DAQmx/create/channels.llb/DAQmx Create AI Channel (sub).vi"/>
				<Item Name="DAQmx Create AI Channel TEDS(sub).vi" Type="VI" URL="/&lt;vilib&gt;/DAQmx/create/channels.llb/DAQmx Create AI Channel TEDS(sub).vi"/>
				<Item Name="DAQmx Create AO Channel (sub).vi" Type="VI" URL="/&lt;vilib&gt;/DAQmx/create/channels.llb/DAQmx Create AO Channel (sub).vi"/>
				<Item Name="DAQmx Create Channel (AI-Acceleration-Accelerometer).vi" Type="VI" URL="/&lt;vilib&gt;/DAQmx/create/channels.llb/DAQmx Create Channel (AI-Acceleration-Accelerometer).vi"/>
				<Item Name="DAQmx Create Channel (AI-Bridge).vi" Type="VI" URL="/&lt;vilib&gt;/DAQmx/create/channels.llb/DAQmx Create Channel (AI-Bridge).vi"/>
				<Item Name="DAQmx Create Channel (AI-Current-Basic).vi" Type="VI" URL="/&lt;vilib&gt;/DAQmx/create/channels.llb/DAQmx Create Channel (AI-Current-Basic).vi"/>
				<Item Name="DAQmx Create Channel (AI-Current-RMS).vi" Type="VI" URL="/&lt;vilib&gt;/DAQmx/create/channels.llb/DAQmx Create Channel (AI-Current-RMS).vi"/>
				<Item Name="DAQmx Create Channel (AI-Force-Bridge-Polynomial).vi" Type="VI" URL="/&lt;vilib&gt;/DAQmx/create/channels.llb/DAQmx Create Channel (AI-Force-Bridge-Polynomial).vi"/>
				<Item Name="DAQmx Create Channel (AI-Force-Bridge-Table).vi" Type="VI" URL="/&lt;vilib&gt;/DAQmx/create/channels.llb/DAQmx Create Channel (AI-Force-Bridge-Table).vi"/>
				<Item Name="DAQmx Create Channel (AI-Force-Bridge-Two-Point-Linear).vi" Type="VI" URL="/&lt;vilib&gt;/DAQmx/create/channels.llb/DAQmx Create Channel (AI-Force-Bridge-Two-Point-Linear).vi"/>
				<Item Name="DAQmx Create Channel (AI-Force-IEPE Sensor).vi" Type="VI" URL="/&lt;vilib&gt;/DAQmx/create/channels.llb/DAQmx Create Channel (AI-Force-IEPE Sensor).vi"/>
				<Item Name="DAQmx Create Channel (AI-Frequency-Voltage).vi" Type="VI" URL="/&lt;vilib&gt;/DAQmx/create/channels.llb/DAQmx Create Channel (AI-Frequency-Voltage).vi"/>
				<Item Name="DAQmx Create Channel (AI-Position-EddyCurrentProxProbe).vi" Type="VI" URL="/&lt;vilib&gt;/DAQmx/create/channels.llb/DAQmx Create Channel (AI-Position-EddyCurrentProxProbe).vi"/>
				<Item Name="DAQmx Create Channel (AI-Position-LVDT).vi" Type="VI" URL="/&lt;vilib&gt;/DAQmx/create/channels.llb/DAQmx Create Channel (AI-Position-LVDT).vi"/>
				<Item Name="DAQmx Create Channel (AI-Position-RVDT).vi" Type="VI" URL="/&lt;vilib&gt;/DAQmx/create/channels.llb/DAQmx Create Channel (AI-Position-RVDT).vi"/>
				<Item Name="DAQmx Create Channel (AI-Pressure-Bridge-Polynomial).vi" Type="VI" URL="/&lt;vilib&gt;/DAQmx/create/channels.llb/DAQmx Create Channel (AI-Pressure-Bridge-Polynomial).vi"/>
				<Item Name="DAQmx Create Channel (AI-Pressure-Bridge-Table).vi" Type="VI" URL="/&lt;vilib&gt;/DAQmx/create/channels.llb/DAQmx Create Channel (AI-Pressure-Bridge-Table).vi"/>
				<Item Name="DAQmx Create Channel (AI-Pressure-Bridge-Two-Point-Linear).vi" Type="VI" URL="/&lt;vilib&gt;/DAQmx/create/channels.llb/DAQmx Create Channel (AI-Pressure-Bridge-Two-Point-Linear).vi"/>
				<Item Name="DAQmx Create Channel (AI-Resistance).vi" Type="VI" URL="/&lt;vilib&gt;/DAQmx/create/channels.llb/DAQmx Create Channel (AI-Resistance).vi"/>
				<Item Name="DAQmx Create Channel (AI-Sound Pressure-Microphone).vi" Type="VI" URL="/&lt;vilib&gt;/DAQmx/create/channels.llb/DAQmx Create Channel (AI-Sound Pressure-Microphone).vi"/>
				<Item Name="DAQmx Create Channel (AI-Strain-Rosette Strain Gage).vi" Type="VI" URL="/&lt;vilib&gt;/DAQmx/create/channels.llb/DAQmx Create Channel (AI-Strain-Rosette Strain Gage).vi"/>
				<Item Name="DAQmx Create Channel (AI-Strain-Strain Gage).vi" Type="VI" URL="/&lt;vilib&gt;/DAQmx/create/channels.llb/DAQmx Create Channel (AI-Strain-Strain Gage).vi"/>
				<Item Name="DAQmx Create Channel (AI-Temperature-Built-in Sensor).vi" Type="VI" URL="/&lt;vilib&gt;/DAQmx/create/channels.llb/DAQmx Create Channel (AI-Temperature-Built-in Sensor).vi"/>
				<Item Name="DAQmx Create Channel (AI-Temperature-RTD).vi" Type="VI" URL="/&lt;vilib&gt;/DAQmx/create/channels.llb/DAQmx Create Channel (AI-Temperature-RTD).vi"/>
				<Item Name="DAQmx Create Channel (AI-Temperature-Thermistor-Iex).vi" Type="VI" URL="/&lt;vilib&gt;/DAQmx/create/channels.llb/DAQmx Create Channel (AI-Temperature-Thermistor-Iex).vi"/>
				<Item Name="DAQmx Create Channel (AI-Temperature-Thermistor-Vex).vi" Type="VI" URL="/&lt;vilib&gt;/DAQmx/create/channels.llb/DAQmx Create Channel (AI-Temperature-Thermistor-Vex).vi"/>
				<Item Name="DAQmx Create Channel (AI-Temperature-Thermocouple).vi" Type="VI" URL="/&lt;vilib&gt;/DAQmx/create/channels.llb/DAQmx Create Channel (AI-Temperature-Thermocouple).vi"/>
				<Item Name="DAQmx Create Channel (AI-Torque-Bridge-Polynomial).vi" Type="VI" URL="/&lt;vilib&gt;/DAQmx/create/channels.llb/DAQmx Create Channel (AI-Torque-Bridge-Polynomial).vi"/>
				<Item Name="DAQmx Create Channel (AI-Torque-Bridge-Table).vi" Type="VI" URL="/&lt;vilib&gt;/DAQmx/create/channels.llb/DAQmx Create Channel (AI-Torque-Bridge-Table).vi"/>
				<Item Name="DAQmx Create Channel (AI-Torque-Bridge-Two-Point-Linear).vi" Type="VI" URL="/&lt;vilib&gt;/DAQmx/create/channels.llb/DAQmx Create Channel (AI-Torque-Bridge-Two-Point-Linear).vi"/>
				<Item Name="DAQmx Create Channel (AI-Velocity-IEPE Sensor).vi" Type="VI" URL="/&lt;vilib&gt;/DAQmx/create/channels.llb/DAQmx Create Channel (AI-Velocity-IEPE Sensor).vi"/>
				<Item Name="DAQmx Create Channel (AI-Voltage-Basic).vi" Type="VI" URL="/&lt;vilib&gt;/DAQmx/create/channels.llb/DAQmx Create Channel (AI-Voltage-Basic).vi"/>
				<Item Name="DAQmx Create Channel (AI-Voltage-Custom with Excitation).vi" Type="VI" URL="/&lt;vilib&gt;/DAQmx/create/channels.llb/DAQmx Create Channel (AI-Voltage-Custom with Excitation).vi"/>
				<Item Name="DAQmx Create Channel (AI-Voltage-RMS).vi" Type="VI" URL="/&lt;vilib&gt;/DAQmx/create/channels.llb/DAQmx Create Channel (AI-Voltage-RMS).vi"/>
				<Item Name="DAQmx Create Channel (AO-Current-Basic).vi" Type="VI" URL="/&lt;vilib&gt;/DAQmx/create/channels.llb/DAQmx Create Channel (AO-Current-Basic).vi"/>
				<Item Name="DAQmx Create Channel (AO-FuncGen).vi" Type="VI" URL="/&lt;vilib&gt;/DAQmx/create/channels.llb/DAQmx Create Channel (AO-FuncGen).vi"/>
				<Item Name="DAQmx Create Channel (AO-Voltage-Basic).vi" Type="VI" URL="/&lt;vilib&gt;/DAQmx/create/channels.llb/DAQmx Create Channel (AO-Voltage-Basic).vi"/>
				<Item Name="DAQmx Create Channel (CI-Count Edges).vi" Type="VI" URL="/&lt;vilib&gt;/DAQmx/create/channels.llb/DAQmx Create Channel (CI-Count Edges).vi"/>
				<Item Name="DAQmx Create Channel (CI-Frequency).vi" Type="VI" URL="/&lt;vilib&gt;/DAQmx/create/channels.llb/DAQmx Create Channel (CI-Frequency).vi"/>
				<Item Name="DAQmx Create Channel (CI-GPS Timestamp).vi" Type="VI" URL="/&lt;vilib&gt;/DAQmx/create/channels.llb/DAQmx Create Channel (CI-GPS Timestamp).vi"/>
				<Item Name="DAQmx Create Channel (CI-Period).vi" Type="VI" URL="/&lt;vilib&gt;/DAQmx/create/channels.llb/DAQmx Create Channel (CI-Period).vi"/>
				<Item Name="DAQmx Create Channel (CI-Position-Angular Encoder).vi" Type="VI" URL="/&lt;vilib&gt;/DAQmx/create/channels.llb/DAQmx Create Channel (CI-Position-Angular Encoder).vi"/>
				<Item Name="DAQmx Create Channel (CI-Position-Linear Encoder).vi" Type="VI" URL="/&lt;vilib&gt;/DAQmx/create/channels.llb/DAQmx Create Channel (CI-Position-Linear Encoder).vi"/>
				<Item Name="DAQmx Create Channel (CI-Pulse Freq).vi" Type="VI" URL="/&lt;vilib&gt;/DAQmx/create/channels.llb/DAQmx Create Channel (CI-Pulse Freq).vi"/>
				<Item Name="DAQmx Create Channel (CI-Pulse Ticks).vi" Type="VI" URL="/&lt;vilib&gt;/DAQmx/create/channels.llb/DAQmx Create Channel (CI-Pulse Ticks).vi"/>
				<Item Name="DAQmx Create Channel (CI-Pulse Time).vi" Type="VI" URL="/&lt;vilib&gt;/DAQmx/create/channels.llb/DAQmx Create Channel (CI-Pulse Time).vi"/>
				<Item Name="DAQmx Create Channel (CI-Pulse Width).vi" Type="VI" URL="/&lt;vilib&gt;/DAQmx/create/channels.llb/DAQmx Create Channel (CI-Pulse Width).vi"/>
				<Item Name="DAQmx Create Channel (CI-Semi Period).vi" Type="VI" URL="/&lt;vilib&gt;/DAQmx/create/channels.llb/DAQmx Create Channel (CI-Semi Period).vi"/>
				<Item Name="DAQmx Create Channel (CI-Two Edge Separation).vi" Type="VI" URL="/&lt;vilib&gt;/DAQmx/create/channels.llb/DAQmx Create Channel (CI-Two Edge Separation).vi"/>
				<Item Name="DAQmx Create Channel (CO-Pulse Generation-Frequency).vi" Type="VI" URL="/&lt;vilib&gt;/DAQmx/create/channels.llb/DAQmx Create Channel (CO-Pulse Generation-Frequency).vi"/>
				<Item Name="DAQmx Create Channel (CO-Pulse Generation-Ticks).vi" Type="VI" URL="/&lt;vilib&gt;/DAQmx/create/channels.llb/DAQmx Create Channel (CO-Pulse Generation-Ticks).vi"/>
				<Item Name="DAQmx Create Channel (CO-Pulse Generation-Time).vi" Type="VI" URL="/&lt;vilib&gt;/DAQmx/create/channels.llb/DAQmx Create Channel (CO-Pulse Generation-Time).vi"/>
				<Item Name="DAQmx Create Channel (DI-Digital Input).vi" Type="VI" URL="/&lt;vilib&gt;/DAQmx/create/channels.llb/DAQmx Create Channel (DI-Digital Input).vi"/>
				<Item Name="DAQmx Create Channel (DO-Digital Output).vi" Type="VI" URL="/&lt;vilib&gt;/DAQmx/create/channels.llb/DAQmx Create Channel (DO-Digital Output).vi"/>
				<Item Name="DAQmx Create Channel (TEDS-AI-Acceleration-Accelerometer).vi" Type="VI" URL="/&lt;vilib&gt;/DAQmx/create/channels.llb/DAQmx Create Channel (TEDS-AI-Acceleration-Accelerometer).vi"/>
				<Item Name="DAQmx Create Channel (TEDS-AI-Bridge).vi" Type="VI" URL="/&lt;vilib&gt;/DAQmx/create/channels.llb/DAQmx Create Channel (TEDS-AI-Bridge).vi"/>
				<Item Name="DAQmx Create Channel (TEDS-AI-Current-Basic).vi" Type="VI" URL="/&lt;vilib&gt;/DAQmx/create/channels.llb/DAQmx Create Channel (TEDS-AI-Current-Basic).vi"/>
				<Item Name="DAQmx Create Channel (TEDS-AI-Force-Bridge).vi" Type="VI" URL="/&lt;vilib&gt;/DAQmx/create/channels.llb/DAQmx Create Channel (TEDS-AI-Force-Bridge).vi"/>
				<Item Name="DAQmx Create Channel (TEDS-AI-Force-IEPE Sensor).vi" Type="VI" URL="/&lt;vilib&gt;/DAQmx/create/channels.llb/DAQmx Create Channel (TEDS-AI-Force-IEPE Sensor).vi"/>
				<Item Name="DAQmx Create Channel (TEDS-AI-Position-LVDT).vi" Type="VI" URL="/&lt;vilib&gt;/DAQmx/create/channels.llb/DAQmx Create Channel (TEDS-AI-Position-LVDT).vi"/>
				<Item Name="DAQmx Create Channel (TEDS-AI-Position-RVDT).vi" Type="VI" URL="/&lt;vilib&gt;/DAQmx/create/channels.llb/DAQmx Create Channel (TEDS-AI-Position-RVDT).vi"/>
				<Item Name="DAQmx Create Channel (TEDS-AI-Pressure-Bridge).vi" Type="VI" URL="/&lt;vilib&gt;/DAQmx/create/channels.llb/DAQmx Create Channel (TEDS-AI-Pressure-Bridge).vi"/>
				<Item Name="DAQmx Create Channel (TEDS-AI-Resistance).vi" Type="VI" URL="/&lt;vilib&gt;/DAQmx/create/channels.llb/DAQmx Create Channel (TEDS-AI-Resistance).vi"/>
				<Item Name="DAQmx Create Channel (TEDS-AI-Sound Pressure-Microphone).vi" Type="VI" URL="/&lt;vilib&gt;/DAQmx/create/channels.llb/DAQmx Create Channel (TEDS-AI-Sound Pressure-Microphone).vi"/>
				<Item Name="DAQmx Create Channel (TEDS-AI-Strain-Strain Gage).vi" Type="VI" URL="/&lt;vilib&gt;/DAQmx/create/channels.llb/DAQmx Create Channel (TEDS-AI-Strain-Strain Gage).vi"/>
				<Item Name="DAQmx Create Channel (TEDS-AI-Temperature-RTD).vi" Type="VI" URL="/&lt;vilib&gt;/DAQmx/create/channels.llb/DAQmx Create Channel (TEDS-AI-Temperature-RTD).vi"/>
				<Item Name="DAQmx Create Channel (TEDS-AI-Temperature-Thermistor-Iex).vi" Type="VI" URL="/&lt;vilib&gt;/DAQmx/create/channels.llb/DAQmx Create Channel (TEDS-AI-Temperature-Thermistor-Iex).vi"/>
				<Item Name="DAQmx Create Channel (TEDS-AI-Temperature-Thermistor-Vex).vi" Type="VI" URL="/&lt;vilib&gt;/DAQmx/create/channels.llb/DAQmx Create Channel (TEDS-AI-Temperature-Thermistor-Vex).vi"/>
				<Item Name="DAQmx Create Channel (TEDS-AI-Temperature-Thermocouple).vi" Type="VI" URL="/&lt;vilib&gt;/DAQmx/create/channels.llb/DAQmx Create Channel (TEDS-AI-Temperature-Thermocouple).vi"/>
				<Item Name="DAQmx Create Channel (TEDS-AI-Torque-Bridge).vi" Type="VI" URL="/&lt;vilib&gt;/DAQmx/create/channels.llb/DAQmx Create Channel (TEDS-AI-Torque-Bridge).vi"/>
				<Item Name="DAQmx Create Channel (TEDS-AI-Voltage-Basic).vi" Type="VI" URL="/&lt;vilib&gt;/DAQmx/create/channels.llb/DAQmx Create Channel (TEDS-AI-Voltage-Basic).vi"/>
				<Item Name="DAQmx Create Channel (TEDS-AI-Voltage-Custom with Excitation).vi" Type="VI" URL="/&lt;vilib&gt;/DAQmx/create/channels.llb/DAQmx Create Channel (TEDS-AI-Voltage-Custom with Excitation).vi"/>
				<Item Name="DAQmx Create CI Channel (sub).vi" Type="VI" URL="/&lt;vilib&gt;/DAQmx/create/channels.llb/DAQmx Create CI Channel (sub).vi"/>
				<Item Name="DAQmx Create CO Channel (sub).vi" Type="VI" URL="/&lt;vilib&gt;/DAQmx/create/channels.llb/DAQmx Create CO Channel (sub).vi"/>
				<Item Name="DAQmx Create DI Channel (sub).vi" Type="VI" URL="/&lt;vilib&gt;/DAQmx/create/channels.llb/DAQmx Create DI Channel (sub).vi"/>
				<Item Name="DAQmx Create DO Channel (sub).vi" Type="VI" URL="/&lt;vilib&gt;/DAQmx/create/channels.llb/DAQmx Create DO Channel (sub).vi"/>
				<Item Name="DAQmx Create Strain Rosette AI Channels (sub).vi" Type="VI" URL="/&lt;vilib&gt;/DAQmx/create/channels.llb/DAQmx Create Strain Rosette AI Channels (sub).vi"/>
				<Item Name="DAQmx Create Virtual Channel.vi" Type="VI" URL="/&lt;vilib&gt;/DAQmx/create/channels.llb/DAQmx Create Virtual Channel.vi"/>
				<Item Name="DAQmx Fill In Error Info.vi" Type="VI" URL="/&lt;vilib&gt;/DAQmx/miscellaneous.llb/DAQmx Fill In Error Info.vi"/>
				<Item Name="DAQmx Flatten Channel String.vi" Type="VI" URL="/&lt;vilib&gt;/DAQmx/miscellaneous.llb/DAQmx Flatten Channel String.vi"/>
				<Item Name="DAQmx Is Task Done.vi" Type="VI" URL="/&lt;vilib&gt;/DAQmx/configure/task.llb/DAQmx Is Task Done.vi"/>
				<Item Name="DAQmx Read (Analog 1D DBL 1Chan NSamp).vi" Type="VI" URL="/&lt;vilib&gt;/DAQmx/read.llb/DAQmx Read (Analog 1D DBL 1Chan NSamp).vi"/>
				<Item Name="DAQmx Read (Analog 1D DBL NChan 1Samp).vi" Type="VI" URL="/&lt;vilib&gt;/DAQmx/read.llb/DAQmx Read (Analog 1D DBL NChan 1Samp).vi"/>
				<Item Name="DAQmx Read (Analog 1D Wfm NChan 1Samp).vi" Type="VI" URL="/&lt;vilib&gt;/DAQmx/read.llb/DAQmx Read (Analog 1D Wfm NChan 1Samp).vi"/>
				<Item Name="DAQmx Read (Analog 1D Wfm NChan NSamp).vi" Type="VI" URL="/&lt;vilib&gt;/DAQmx/read.llb/DAQmx Read (Analog 1D Wfm NChan NSamp).vi"/>
				<Item Name="DAQmx Read (Analog 2D DBL NChan NSamp).vi" Type="VI" URL="/&lt;vilib&gt;/DAQmx/read.llb/DAQmx Read (Analog 2D DBL NChan NSamp).vi"/>
				<Item Name="DAQmx Read (Analog 2D I16 NChan NSamp).vi" Type="VI" URL="/&lt;vilib&gt;/DAQmx/read.llb/DAQmx Read (Analog 2D I16 NChan NSamp).vi"/>
				<Item Name="DAQmx Read (Analog 2D I32 NChan NSamp).vi" Type="VI" URL="/&lt;vilib&gt;/DAQmx/read.llb/DAQmx Read (Analog 2D I32 NChan NSamp).vi"/>
				<Item Name="DAQmx Read (Analog 2D U16 NChan NSamp).vi" Type="VI" URL="/&lt;vilib&gt;/DAQmx/read.llb/DAQmx Read (Analog 2D U16 NChan NSamp).vi"/>
				<Item Name="DAQmx Read (Analog 2D U32 NChan NSamp).vi" Type="VI" URL="/&lt;vilib&gt;/DAQmx/read.llb/DAQmx Read (Analog 2D U32 NChan NSamp).vi"/>
				<Item Name="DAQmx Read (Analog DBL 1Chan 1Samp).vi" Type="VI" URL="/&lt;vilib&gt;/DAQmx/read.llb/DAQmx Read (Analog DBL 1Chan 1Samp).vi"/>
				<Item Name="DAQmx Read (Analog Wfm 1Chan 1Samp).vi" Type="VI" URL="/&lt;vilib&gt;/DAQmx/read.llb/DAQmx Read (Analog Wfm 1Chan 1Samp).vi"/>
				<Item Name="DAQmx Read (Analog Wfm 1Chan NSamp).vi" Type="VI" URL="/&lt;vilib&gt;/DAQmx/read.llb/DAQmx Read (Analog Wfm 1Chan NSamp).vi"/>
				<Item Name="DAQmx Read (Counter 1D DBL 1Chan NSamp).vi" Type="VI" URL="/&lt;vilib&gt;/DAQmx/read.llb/DAQmx Read (Counter 1D DBL 1Chan NSamp).vi"/>
				<Item Name="DAQmx Read (Counter 1D Pulse Freq 1 Chan NSamp).vi" Type="VI" URL="/&lt;vilib&gt;/DAQmx/read.llb/DAQmx Read (Counter 1D Pulse Freq 1 Chan NSamp).vi"/>
				<Item Name="DAQmx Read (Counter 1D Pulse Ticks 1Chan NSamp).vi" Type="VI" URL="/&lt;vilib&gt;/DAQmx/read.llb/DAQmx Read (Counter 1D Pulse Ticks 1Chan NSamp).vi"/>
				<Item Name="DAQmx Read (Counter 1D Pulse Time 1Chan NSamp).vi" Type="VI" URL="/&lt;vilib&gt;/DAQmx/read.llb/DAQmx Read (Counter 1D Pulse Time 1Chan NSamp).vi"/>
				<Item Name="DAQmx Read (Counter 1D U32 1Chan NSamp).vi" Type="VI" URL="/&lt;vilib&gt;/DAQmx/read.llb/DAQmx Read (Counter 1D U32 1Chan NSamp).vi"/>
				<Item Name="DAQmx Read (Counter DBL 1Chan 1Samp).vi" Type="VI" URL="/&lt;vilib&gt;/DAQmx/read.llb/DAQmx Read (Counter DBL 1Chan 1Samp).vi"/>
				<Item Name="DAQmx Read (Counter Pulse Freq 1 Chan 1 Samp).vi" Type="VI" URL="/&lt;vilib&gt;/DAQmx/read.llb/DAQmx Read (Counter Pulse Freq 1 Chan 1 Samp).vi"/>
				<Item Name="DAQmx Read (Counter Pulse Ticks 1Chan 1Samp).vi" Type="VI" URL="/&lt;vilib&gt;/DAQmx/read.llb/DAQmx Read (Counter Pulse Ticks 1Chan 1Samp).vi"/>
				<Item Name="DAQmx Read (Counter Pulse Time 1Chan 1Samp).vi" Type="VI" URL="/&lt;vilib&gt;/DAQmx/read.llb/DAQmx Read (Counter Pulse Time 1Chan 1Samp).vi"/>
				<Item Name="DAQmx Read (Counter U32 1Chan 1Samp).vi" Type="VI" URL="/&lt;vilib&gt;/DAQmx/read.llb/DAQmx Read (Counter U32 1Chan 1Samp).vi"/>
				<Item Name="DAQmx Read (Digital 1D Bool 1Chan 1Samp).vi" Type="VI" URL="/&lt;vilib&gt;/DAQmx/read.llb/DAQmx Read (Digital 1D Bool 1Chan 1Samp).vi"/>
				<Item Name="DAQmx Read (Digital 1D Bool NChan 1Samp 1Line).vi" Type="VI" URL="/&lt;vilib&gt;/DAQmx/read.llb/DAQmx Read (Digital 1D Bool NChan 1Samp 1Line).vi"/>
				<Item Name="DAQmx Read (Digital 1D U8 1Chan NSamp).vi" Type="VI" URL="/&lt;vilib&gt;/DAQmx/read.llb/DAQmx Read (Digital 1D U8 1Chan NSamp).vi"/>
				<Item Name="DAQmx Read (Digital 1D U8 NChan 1Samp).vi" Type="VI" URL="/&lt;vilib&gt;/DAQmx/read.llb/DAQmx Read (Digital 1D U8 NChan 1Samp).vi"/>
				<Item Name="DAQmx Read (Digital 1D U16 1Chan NSamp).vi" Type="VI" URL="/&lt;vilib&gt;/DAQmx/read.llb/DAQmx Read (Digital 1D U16 1Chan NSamp).vi"/>
				<Item Name="DAQmx Read (Digital 1D U16 NChan 1Samp).vi" Type="VI" URL="/&lt;vilib&gt;/DAQmx/read.llb/DAQmx Read (Digital 1D U16 NChan 1Samp).vi"/>
				<Item Name="DAQmx Read (Digital 1D U32 1Chan NSamp).vi" Type="VI" URL="/&lt;vilib&gt;/DAQmx/read.llb/DAQmx Read (Digital 1D U32 1Chan NSamp).vi"/>
				<Item Name="DAQmx Read (Digital 1D U32 NChan 1Samp).vi" Type="VI" URL="/&lt;vilib&gt;/DAQmx/read.llb/DAQmx Read (Digital 1D U32 NChan 1Samp).vi"/>
				<Item Name="DAQmx Read (Digital 1D Wfm NChan 1Samp).vi" Type="VI" URL="/&lt;vilib&gt;/DAQmx/read.llb/DAQmx Read (Digital 1D Wfm NChan 1Samp).vi"/>
				<Item Name="DAQmx Read (Digital 1D Wfm NChan NSamp).vi" Type="VI" URL="/&lt;vilib&gt;/DAQmx/read.llb/DAQmx Read (Digital 1D Wfm NChan NSamp).vi"/>
				<Item Name="DAQmx Read (Digital 2D Bool NChan 1Samp NLine).vi" Type="VI" URL="/&lt;vilib&gt;/DAQmx/read.llb/DAQmx Read (Digital 2D Bool NChan 1Samp NLine).vi"/>
				<Item Name="DAQmx Read (Digital 2D U8 NChan NSamp).vi" Type="VI" URL="/&lt;vilib&gt;/DAQmx/read.llb/DAQmx Read (Digital 2D U8 NChan NSamp).vi"/>
				<Item Name="DAQmx Read (Digital 2D U16 NChan NSamp).vi" Type="VI" URL="/&lt;vilib&gt;/DAQmx/read.llb/DAQmx Read (Digital 2D U16 NChan NSamp).vi"/>
				<Item Name="DAQmx Read (Digital 2D U32 NChan NSamp).vi" Type="VI" URL="/&lt;vilib&gt;/DAQmx/read.llb/DAQmx Read (Digital 2D U32 NChan NSamp).vi"/>
				<Item Name="DAQmx Read (Digital Bool 1Line 1Point).vi" Type="VI" URL="/&lt;vilib&gt;/DAQmx/read.llb/DAQmx Read (Digital Bool 1Line 1Point).vi"/>
				<Item Name="DAQmx Read (Digital U8 1Chan 1Samp).vi" Type="VI" URL="/&lt;vilib&gt;/DAQmx/read.llb/DAQmx Read (Digital U8 1Chan 1Samp).vi"/>
				<Item Name="DAQmx Read (Digital U16 1Chan 1Samp).vi" Type="VI" URL="/&lt;vilib&gt;/DAQmx/read.llb/DAQmx Read (Digital U16 1Chan 1Samp).vi"/>
				<Item Name="DAQmx Read (Digital U32 1Chan 1Samp).vi" Type="VI" URL="/&lt;vilib&gt;/DAQmx/read.llb/DAQmx Read (Digital U32 1Chan 1Samp).vi"/>
				<Item Name="DAQmx Read (Digital Wfm 1Chan 1Samp).vi" Type="VI" URL="/&lt;vilib&gt;/DAQmx/read.llb/DAQmx Read (Digital Wfm 1Chan 1Samp).vi"/>
				<Item Name="DAQmx Read (Digital Wfm 1Chan NSamp).vi" Type="VI" URL="/&lt;vilib&gt;/DAQmx/read.llb/DAQmx Read (Digital Wfm 1Chan NSamp).vi"/>
				<Item Name="DAQmx Read (Raw 1D I8).vi" Type="VI" URL="/&lt;vilib&gt;/DAQmx/read.llb/DAQmx Read (Raw 1D I8).vi"/>
				<Item Name="DAQmx Read (Raw 1D I16).vi" Type="VI" URL="/&lt;vilib&gt;/DAQmx/read.llb/DAQmx Read (Raw 1D I16).vi"/>
				<Item Name="DAQmx Read (Raw 1D I32).vi" Type="VI" URL="/&lt;vilib&gt;/DAQmx/read.llb/DAQmx Read (Raw 1D I32).vi"/>
				<Item Name="DAQmx Read (Raw 1D U8).vi" Type="VI" URL="/&lt;vilib&gt;/DAQmx/read.llb/DAQmx Read (Raw 1D U8).vi"/>
				<Item Name="DAQmx Read (Raw 1D U16).vi" Type="VI" URL="/&lt;vilib&gt;/DAQmx/read.llb/DAQmx Read (Raw 1D U16).vi"/>
				<Item Name="DAQmx Read (Raw 1D U32).vi" Type="VI" URL="/&lt;vilib&gt;/DAQmx/read.llb/DAQmx Read (Raw 1D U32).vi"/>
				<Item Name="DAQmx Read.vi" Type="VI" URL="/&lt;vilib&gt;/DAQmx/read.llb/DAQmx Read.vi"/>
				<Item Name="DAQmx Reference Trigger (Analog Edge).vi" Type="VI" URL="/&lt;vilib&gt;/DAQmx/configure/trigger.llb/DAQmx Reference Trigger (Analog Edge).vi"/>
				<Item Name="DAQmx Reference Trigger (Analog Window).vi" Type="VI" URL="/&lt;vilib&gt;/DAQmx/configure/trigger.llb/DAQmx Reference Trigger (Analog Window).vi"/>
				<Item Name="DAQmx Reference Trigger (Digital Edge).vi" Type="VI" URL="/&lt;vilib&gt;/DAQmx/configure/trigger.llb/DAQmx Reference Trigger (Digital Edge).vi"/>
				<Item Name="DAQmx Reference Trigger (Digital Pattern).vi" Type="VI" URL="/&lt;vilib&gt;/DAQmx/configure/trigger.llb/DAQmx Reference Trigger (Digital Pattern).vi"/>
				<Item Name="DAQmx Reference Trigger (None).vi" Type="VI" URL="/&lt;vilib&gt;/DAQmx/configure/trigger.llb/DAQmx Reference Trigger (None).vi"/>
				<Item Name="DAQmx Reset Device.vi" Type="VI" URL="/&lt;vilib&gt;/DAQmx/configure/system.llb/DAQmx Reset Device.vi"/>
				<Item Name="DAQmx Rollback Channel If Error.vi" Type="VI" URL="/&lt;vilib&gt;/DAQmx/create/channels.llb/DAQmx Rollback Channel If Error.vi"/>
				<Item Name="DAQmx Set CJC Parameters (sub).vi" Type="VI" URL="/&lt;vilib&gt;/DAQmx/create/channels.llb/DAQmx Set CJC Parameters (sub).vi"/>
				<Item Name="DAQmx Start Task.vi" Type="VI" URL="/&lt;vilib&gt;/DAQmx/configure/task.llb/DAQmx Start Task.vi"/>
				<Item Name="DAQmx Start Trigger (Analog Edge).vi" Type="VI" URL="/&lt;vilib&gt;/DAQmx/configure/trigger.llb/DAQmx Start Trigger (Analog Edge).vi"/>
				<Item Name="DAQmx Start Trigger (Analog Window).vi" Type="VI" URL="/&lt;vilib&gt;/DAQmx/configure/trigger.llb/DAQmx Start Trigger (Analog Window).vi"/>
				<Item Name="DAQmx Start Trigger (Digital Edge).vi" Type="VI" URL="/&lt;vilib&gt;/DAQmx/configure/trigger.llb/DAQmx Start Trigger (Digital Edge).vi"/>
				<Item Name="DAQmx Start Trigger (Digital Pattern).vi" Type="VI" URL="/&lt;vilib&gt;/DAQmx/configure/trigger.llb/DAQmx Start Trigger (Digital Pattern).vi"/>
				<Item Name="DAQmx Start Trigger (None).vi" Type="VI" URL="/&lt;vilib&gt;/DAQmx/configure/trigger.llb/DAQmx Start Trigger (None).vi"/>
				<Item Name="DAQmx Stop Task.vi" Type="VI" URL="/&lt;vilib&gt;/DAQmx/configure/task.llb/DAQmx Stop Task.vi"/>
				<Item Name="DAQmx Timing (Burst Export Clock).vi" Type="VI" URL="/&lt;vilib&gt;/DAQmx/configure/timing.llb/DAQmx Timing (Burst Export Clock).vi"/>
				<Item Name="DAQmx Timing (Burst Import Clock).vi" Type="VI" URL="/&lt;vilib&gt;/DAQmx/configure/timing.llb/DAQmx Timing (Burst Import Clock).vi"/>
				<Item Name="DAQmx Timing (Change Detection).vi" Type="VI" URL="/&lt;vilib&gt;/DAQmx/configure/timing.llb/DAQmx Timing (Change Detection).vi"/>
				<Item Name="DAQmx Timing (Handshaking).vi" Type="VI" URL="/&lt;vilib&gt;/DAQmx/configure/timing.llb/DAQmx Timing (Handshaking).vi"/>
				<Item Name="DAQmx Timing (Implicit).vi" Type="VI" URL="/&lt;vilib&gt;/DAQmx/configure/timing.llb/DAQmx Timing (Implicit).vi"/>
				<Item Name="DAQmx Timing (Pipelined Sample Clock).vi" Type="VI" URL="/&lt;vilib&gt;/DAQmx/configure/timing.llb/DAQmx Timing (Pipelined Sample Clock).vi"/>
				<Item Name="DAQmx Timing (Sample Clock).vi" Type="VI" URL="/&lt;vilib&gt;/DAQmx/configure/timing.llb/DAQmx Timing (Sample Clock).vi"/>
				<Item Name="DAQmx Timing (Use Waveform).vi" Type="VI" URL="/&lt;vilib&gt;/DAQmx/configure/timing.llb/DAQmx Timing (Use Waveform).vi"/>
				<Item Name="DAQmx Timing.vi" Type="VI" URL="/&lt;vilib&gt;/DAQmx/configure/timing.llb/DAQmx Timing.vi"/>
				<Item Name="DAQmx Trigger.vi" Type="VI" URL="/&lt;vilib&gt;/DAQmx/configure/trigger.llb/DAQmx Trigger.vi"/>
				<Item Name="DAQmx Wait Until Done.vi" Type="VI" URL="/&lt;vilib&gt;/DAQmx/configure/task.llb/DAQmx Wait Until Done.vi"/>
				<Item Name="DAQmx Write (Analog 1D DBL 1Chan NSamp).vi" Type="VI" URL="/&lt;vilib&gt;/DAQmx/write.llb/DAQmx Write (Analog 1D DBL 1Chan NSamp).vi"/>
				<Item Name="DAQmx Write (Analog 1D DBL NChan 1Samp).vi" Type="VI" URL="/&lt;vilib&gt;/DAQmx/write.llb/DAQmx Write (Analog 1D DBL NChan 1Samp).vi"/>
				<Item Name="DAQmx Write (Analog 1D Wfm NChan 1Samp).vi" Type="VI" URL="/&lt;vilib&gt;/DAQmx/write.llb/DAQmx Write (Analog 1D Wfm NChan 1Samp).vi"/>
				<Item Name="DAQmx Write (Analog 1D Wfm NChan NSamp).vi" Type="VI" URL="/&lt;vilib&gt;/DAQmx/write.llb/DAQmx Write (Analog 1D Wfm NChan NSamp).vi"/>
				<Item Name="DAQmx Write (Analog 2D DBL NChan NSamp).vi" Type="VI" URL="/&lt;vilib&gt;/DAQmx/write.llb/DAQmx Write (Analog 2D DBL NChan NSamp).vi"/>
				<Item Name="DAQmx Write (Analog 2D I16 NChan NSamp).vi" Type="VI" URL="/&lt;vilib&gt;/DAQmx/write.llb/DAQmx Write (Analog 2D I16 NChan NSamp).vi"/>
				<Item Name="DAQmx Write (Analog 2D I32 NChan NSamp).vi" Type="VI" URL="/&lt;vilib&gt;/DAQmx/write.llb/DAQmx Write (Analog 2D I32 NChan NSamp).vi"/>
				<Item Name="DAQmx Write (Analog 2D U16 NChan NSamp).vi" Type="VI" URL="/&lt;vilib&gt;/DAQmx/write.llb/DAQmx Write (Analog 2D U16 NChan NSamp).vi"/>
				<Item Name="DAQmx Write (Analog DBL 1Chan 1Samp).vi" Type="VI" URL="/&lt;vilib&gt;/DAQmx/write.llb/DAQmx Write (Analog DBL 1Chan 1Samp).vi"/>
				<Item Name="DAQmx Write (Analog Wfm 1Chan 1Samp).vi" Type="VI" URL="/&lt;vilib&gt;/DAQmx/write.llb/DAQmx Write (Analog Wfm 1Chan 1Samp).vi"/>
				<Item Name="DAQmx Write (Analog Wfm 1Chan NSamp).vi" Type="VI" URL="/&lt;vilib&gt;/DAQmx/write.llb/DAQmx Write (Analog Wfm 1Chan NSamp).vi"/>
				<Item Name="DAQmx Write (Counter 1D Frequency 1Chan NSamp).vi" Type="VI" URL="/&lt;vilib&gt;/DAQmx/write.llb/DAQmx Write (Counter 1D Frequency 1Chan NSamp).vi"/>
				<Item Name="DAQmx Write (Counter 1D Frequency NChan 1Samp).vi" Type="VI" URL="/&lt;vilib&gt;/DAQmx/write.llb/DAQmx Write (Counter 1D Frequency NChan 1Samp).vi"/>
				<Item Name="DAQmx Write (Counter 1D Ticks 1Chan NSamp).vi" Type="VI" URL="/&lt;vilib&gt;/DAQmx/write.llb/DAQmx Write (Counter 1D Ticks 1Chan NSamp).vi"/>
				<Item Name="DAQmx Write (Counter 1D Time 1Chan NSamp).vi" Type="VI" URL="/&lt;vilib&gt;/DAQmx/write.llb/DAQmx Write (Counter 1D Time 1Chan NSamp).vi"/>
				<Item Name="DAQmx Write (Counter 1D Time NChan 1Samp).vi" Type="VI" URL="/&lt;vilib&gt;/DAQmx/write.llb/DAQmx Write (Counter 1D Time NChan 1Samp).vi"/>
				<Item Name="DAQmx Write (Counter 1DTicks NChan 1Samp).vi" Type="VI" URL="/&lt;vilib&gt;/DAQmx/write.llb/DAQmx Write (Counter 1DTicks NChan 1Samp).vi"/>
				<Item Name="DAQmx Write (Counter Frequency 1Chan 1Samp).vi" Type="VI" URL="/&lt;vilib&gt;/DAQmx/write.llb/DAQmx Write (Counter Frequency 1Chan 1Samp).vi"/>
				<Item Name="DAQmx Write (Counter Ticks 1Chan 1Samp).vi" Type="VI" URL="/&lt;vilib&gt;/DAQmx/write.llb/DAQmx Write (Counter Ticks 1Chan 1Samp).vi"/>
				<Item Name="DAQmx Write (Counter Time 1Chan 1Samp).vi" Type="VI" URL="/&lt;vilib&gt;/DAQmx/write.llb/DAQmx Write (Counter Time 1Chan 1Samp).vi"/>
				<Item Name="DAQmx Write (Digital 1D Bool 1Chan 1Samp).vi" Type="VI" URL="/&lt;vilib&gt;/DAQmx/write.llb/DAQmx Write (Digital 1D Bool 1Chan 1Samp).vi"/>
				<Item Name="DAQmx Write (Digital 1D Bool NChan 1Samp 1Line).vi" Type="VI" URL="/&lt;vilib&gt;/DAQmx/write.llb/DAQmx Write (Digital 1D Bool NChan 1Samp 1Line).vi"/>
				<Item Name="DAQmx Write (Digital 1D U8 1Chan NSamp).vi" Type="VI" URL="/&lt;vilib&gt;/DAQmx/write.llb/DAQmx Write (Digital 1D U8 1Chan NSamp).vi"/>
				<Item Name="DAQmx Write (Digital 1D U8 NChan 1Samp).vi" Type="VI" URL="/&lt;vilib&gt;/DAQmx/write.llb/DAQmx Write (Digital 1D U8 NChan 1Samp).vi"/>
				<Item Name="DAQmx Write (Digital 1D U16 1Chan NSamp).vi" Type="VI" URL="/&lt;vilib&gt;/DAQmx/write.llb/DAQmx Write (Digital 1D U16 1Chan NSamp).vi"/>
				<Item Name="DAQmx Write (Digital 1D U16 NChan 1Samp).vi" Type="VI" URL="/&lt;vilib&gt;/DAQmx/write.llb/DAQmx Write (Digital 1D U16 NChan 1Samp).vi"/>
				<Item Name="DAQmx Write (Digital 1D U32 1Chan NSamp).vi" Type="VI" URL="/&lt;vilib&gt;/DAQmx/write.llb/DAQmx Write (Digital 1D U32 1Chan NSamp).vi"/>
				<Item Name="DAQmx Write (Digital 1D U32 NChan 1Samp).vi" Type="VI" URL="/&lt;vilib&gt;/DAQmx/write.llb/DAQmx Write (Digital 1D U32 NChan 1Samp).vi"/>
				<Item Name="DAQmx Write (Digital 1D Wfm NChan 1Samp).vi" Type="VI" URL="/&lt;vilib&gt;/DAQmx/write.llb/DAQmx Write (Digital 1D Wfm NChan 1Samp).vi"/>
				<Item Name="DAQmx Write (Digital 1D Wfm NChan NSamp).vi" Type="VI" URL="/&lt;vilib&gt;/DAQmx/write.llb/DAQmx Write (Digital 1D Wfm NChan NSamp).vi"/>
				<Item Name="DAQmx Write (Digital 2D Bool NChan 1Samp NLine).vi" Type="VI" URL="/&lt;vilib&gt;/DAQmx/write.llb/DAQmx Write (Digital 2D Bool NChan 1Samp NLine).vi"/>
				<Item Name="DAQmx Write (Digital 2D U8 NChan NSamp).vi" Type="VI" URL="/&lt;vilib&gt;/DAQmx/write.llb/DAQmx Write (Digital 2D U8 NChan NSamp).vi"/>
				<Item Name="DAQmx Write (Digital 2D U16 NChan NSamp).vi" Type="VI" URL="/&lt;vilib&gt;/DAQmx/write.llb/DAQmx Write (Digital 2D U16 NChan NSamp).vi"/>
				<Item Name="DAQmx Write (Digital 2D U32 NChan NSamp).vi" Type="VI" URL="/&lt;vilib&gt;/DAQmx/write.llb/DAQmx Write (Digital 2D U32 NChan NSamp).vi"/>
				<Item Name="DAQmx Write (Digital Bool 1Line 1Point).vi" Type="VI" URL="/&lt;vilib&gt;/DAQmx/write.llb/DAQmx Write (Digital Bool 1Line 1Point).vi"/>
				<Item Name="DAQmx Write (Digital U8 1Chan 1Samp).vi" Type="VI" URL="/&lt;vilib&gt;/DAQmx/write.llb/DAQmx Write (Digital U8 1Chan 1Samp).vi"/>
				<Item Name="DAQmx Write (Digital U16 1Chan 1Samp).vi" Type="VI" URL="/&lt;vilib&gt;/DAQmx/write.llb/DAQmx Write (Digital U16 1Chan 1Samp).vi"/>
				<Item Name="DAQmx Write (Digital U32 1Chan 1Samp).vi" Type="VI" URL="/&lt;vilib&gt;/DAQmx/write.llb/DAQmx Write (Digital U32 1Chan 1Samp).vi"/>
				<Item Name="DAQmx Write (Digital Wfm 1Chan 1Samp).vi" Type="VI" URL="/&lt;vilib&gt;/DAQmx/write.llb/DAQmx Write (Digital Wfm 1Chan 1Samp).vi"/>
				<Item Name="DAQmx Write (Digital Wfm 1Chan NSamp).vi" Type="VI" URL="/&lt;vilib&gt;/DAQmx/write.llb/DAQmx Write (Digital Wfm 1Chan NSamp).vi"/>
				<Item Name="DAQmx Write (Raw 1D I8).vi" Type="VI" URL="/&lt;vilib&gt;/DAQmx/write.llb/DAQmx Write (Raw 1D I8).vi"/>
				<Item Name="DAQmx Write (Raw 1D I16).vi" Type="VI" URL="/&lt;vilib&gt;/DAQmx/write.llb/DAQmx Write (Raw 1D I16).vi"/>
				<Item Name="DAQmx Write (Raw 1D I32).vi" Type="VI" URL="/&lt;vilib&gt;/DAQmx/write.llb/DAQmx Write (Raw 1D I32).vi"/>
				<Item Name="DAQmx Write (Raw 1D U8).vi" Type="VI" URL="/&lt;vilib&gt;/DAQmx/write.llb/DAQmx Write (Raw 1D U8).vi"/>
				<Item Name="DAQmx Write (Raw 1D U16).vi" Type="VI" URL="/&lt;vilib&gt;/DAQmx/write.llb/DAQmx Write (Raw 1D U16).vi"/>
				<Item Name="DAQmx Write (Raw 1D U32).vi" Type="VI" URL="/&lt;vilib&gt;/DAQmx/write.llb/DAQmx Write (Raw 1D U32).vi"/>
				<Item Name="DAQmx Write.vi" Type="VI" URL="/&lt;vilib&gt;/DAQmx/write.llb/DAQmx Write.vi"/>
				<Item Name="DialogType.ctl" Type="VI" URL="/&lt;vilib&gt;/Utility/error.llb/DialogType.ctl"/>
				<Item Name="Digital Pattern Generator (Marching Values).vi" Type="VI" URL="/&lt;vilib&gt;/Waveform/DWDTOps.llb/Digital Pattern Generator (Marching Values).vi"/>
				<Item Name="Digital Pattern Generator (Ramp).vi" Type="VI" URL="/&lt;vilib&gt;/Waveform/DWDTOps.llb/Digital Pattern Generator (Ramp).vi"/>
				<Item Name="Digital Pattern Generator (Random).vi" Type="VI" URL="/&lt;vilib&gt;/Waveform/DWDTOps.llb/Digital Pattern Generator (Random).vi"/>
				<Item Name="Digital Pattern Generator (Single Value).vi" Type="VI" URL="/&lt;vilib&gt;/Waveform/DWDTOps.llb/Digital Pattern Generator (Single Value).vi"/>
				<Item Name="Digital Pattern Generator (Toggle).vi" Type="VI" URL="/&lt;vilib&gt;/Waveform/DWDTOps.llb/Digital Pattern Generator (Toggle).vi"/>
				<Item Name="Digital Pattern Generator.vi" Type="VI" URL="/&lt;vilib&gt;/Waveform/DWDT.llb/Digital Pattern Generator.vi"/>
				<Item Name="Draw Flattened Pixmap.vi" Type="VI" URL="/&lt;vilib&gt;/picture/picture.llb/Draw Flattened Pixmap.vi"/>
				<Item Name="Draw Line.vi" Type="VI" URL="/&lt;vilib&gt;/picture/picture.llb/Draw Line.vi"/>
				<Item Name="Draw Multiple Lines.vi" Type="VI" URL="/&lt;vilib&gt;/picture/picture.llb/Draw Multiple Lines.vi"/>
				<Item Name="Draw Point.vi" Type="VI" URL="/&lt;vilib&gt;/picture/picture.llb/Draw Point.vi"/>
				<Item Name="Draw Rect.vi" Type="VI" URL="/&lt;vilib&gt;/picture/picture.llb/Draw Rect.vi"/>
				<Item Name="Draw Rectangle.vi" Type="VI" URL="/&lt;vilib&gt;/picture/picture.llb/Draw Rectangle.vi"/>
				<Item Name="Draw Text at Point.vi" Type="VI" URL="/&lt;vilib&gt;/picture/picture.llb/Draw Text at Point.vi"/>
				<Item Name="DTbl Append Digital Samples.vi" Type="VI" URL="/&lt;vilib&gt;/Waveform/DTblOps.llb/DTbl Append Digital Samples.vi"/>
				<Item Name="DTbl Invert Digital.vi" Type="VI" URL="/&lt;vilib&gt;/Waveform/DTblOps.llb/DTbl Invert Digital.vi"/>
				<Item Name="DWDT Append Digital Samples.vi" Type="VI" URL="/&lt;vilib&gt;/Waveform/DWDTOps.llb/DWDT Append Digital Samples.vi"/>
				<Item Name="DWDT Invert Digital.vi" Type="VI" URL="/&lt;vilib&gt;/Waveform/DWDTOps.llb/DWDT Invert Digital.vi"/>
				<Item Name="DWDT Uncompress Digital.vi" Type="VI" URL="/&lt;vilib&gt;/Waveform/DWDTOps.llb/DWDT Uncompress Digital.vi"/>
				<Item Name="eventvkey.ctl" Type="VI" URL="/&lt;vilib&gt;/event_ctls.llb/eventvkey.ctl"/>
				<Item Name="Flatten Pixmap.vi" Type="VI" URL="/&lt;vilib&gt;/picture/pixmap.llb/Flatten Pixmap.vi"/>
				<Item Name="General Error Handler.vi" Type="VI" URL="/&lt;vilib&gt;/Utility/error.llb/General Error Handler.vi"/>
				<Item Name="Get Image Subset.vi" Type="VI" URL="/&lt;vilib&gt;/picture/pictutil.llb/Get Image Subset.vi"/>
				<Item Name="GetDateTimeInSecsCompatVI.vi" Type="VI" URL="/&lt;vilib&gt;/_oldvers/_oldvers.llb/GetDateTimeInSecsCompatVI.vi"/>
				<Item Name="Invert Digital.vi" Type="VI" URL="/&lt;vilib&gt;/Waveform/DWDT.llb/Invert Digital.vi"/>
				<Item Name="LV70U32ToDateRec.vi" Type="VI" URL="/&lt;vilib&gt;/_oldvers/_oldvers.llb/LV70U32ToDateRec.vi"/>
				<Item Name="LVBoundsTypeDef.ctl" Type="VI" URL="/&lt;vilib&gt;/Utility/miscctls.llb/LVBoundsTypeDef.ctl"/>
				<Item Name="LVDateTimeRec.ctl" Type="VI" URL="/&lt;vilib&gt;/Utility/miscctls.llb/LVDateTimeRec.ctl"/>
				<Item Name="LVPoint32TypeDef.ctl" Type="VI" URL="/&lt;vilib&gt;/Utility/miscctls.llb/LVPoint32TypeDef.ctl"/>
				<Item Name="LVRectTypeDef.ctl" Type="VI" URL="/&lt;vilib&gt;/Utility/miscctls.llb/LVRectTypeDef.ctl"/>
				<Item Name="NI_AALBase.lvlib" Type="Library" URL="/&lt;vilib&gt;/Analysis/NI_AALBase.lvlib"/>
				<Item Name="NI_AALPro.lvlib" Type="Library" URL="/&lt;vilib&gt;/Analysis/NI_AALPro.lvlib"/>
				<Item Name="NI_Gmath.lvlib" Type="Library" URL="/&lt;vilib&gt;/gmath/NI_Gmath.lvlib"/>
				<Item Name="NI_MABase.lvlib" Type="Library" URL="/&lt;vilib&gt;/measure/NI_MABase.lvlib"/>
				<Item Name="NI_MAPro.lvlib" Type="Library" URL="/&lt;vilib&gt;/measure/NI_MAPro.lvlib"/>
				<Item Name="NI_Matrix.lvlib" Type="Library" URL="/&lt;vilib&gt;/Analysis/Matrix/NI_Matrix.lvlib"/>
				<Item Name="NI_PtbyPt.lvlib" Type="Library" URL="/&lt;vilib&gt;/ptbypt/NI_PtbyPt.lvlib"/>
				<Item Name="NI_SMTPEmail.lvlib" Type="Library" URL="/&lt;vilib&gt;/Utility/SMTP/NI_SMTPEmail.lvlib"/>
				<Item Name="Picture to Pixmap.vi" Type="VI" URL="/&lt;vilib&gt;/picture/pictutil.llb/Picture to Pixmap.vi"/>
				<Item Name="Read From Spreadsheet File (DBL).vi" Type="VI" URL="/&lt;vilib&gt;/Utility/file.llb/Read From Spreadsheet File (DBL).vi"/>
				<Item Name="Read From Spreadsheet File (I64).vi" Type="VI" URL="/&lt;vilib&gt;/Utility/file.llb/Read From Spreadsheet File (I64).vi"/>
				<Item Name="Read From Spreadsheet File (string).vi" Type="VI" URL="/&lt;vilib&gt;/Utility/file.llb/Read From Spreadsheet File (string).vi"/>
				<Item Name="Read From Spreadsheet File.vi" Type="VI" URL="/&lt;vilib&gt;/Utility/file.llb/Read From Spreadsheet File.vi"/>
				<Item Name="Read From XML File(array).vi" Type="VI" URL="/&lt;vilib&gt;/Utility/xml.llb/Read From XML File(array).vi"/>
				<Item Name="Read From XML File(string).vi" Type="VI" URL="/&lt;vilib&gt;/Utility/xml.llb/Read From XML File(string).vi"/>
				<Item Name="Read From XML File.vi" Type="VI" URL="/&lt;vilib&gt;/Utility/xml.llb/Read From XML File.vi"/>
				<Item Name="Read PNG File.vi" Type="VI" URL="/&lt;vilib&gt;/picture/png.llb/Read PNG File.vi"/>
				<Item Name="Simple Error Handler.vi" Type="VI" URL="/&lt;vilib&gt;/Utility/error.llb/Simple Error Handler.vi"/>
				<Item Name="subFile Dialog.vi" Type="VI" URL="/&lt;vilib&gt;/express/express input/FileDialogBlock.llb/subFile Dialog.vi"/>
				<Item Name="System Exec.vi" Type="VI" URL="/&lt;vilib&gt;/Platform/system.llb/System Exec.vi"/>
				<Item Name="Three Button Dialog.vi" Type="VI" URL="/&lt;vilib&gt;/Utility/error.llb/Three Button Dialog.vi"/>
				<Item Name="Timestamp Subtract.vi" Type="VI" URL="/&lt;vilib&gt;/Waveform/TSOps.llb/Timestamp Subtract.vi"/>
				<Item Name="Unflatten Pixmap.vi" Type="VI" URL="/&lt;vilib&gt;/picture/pixmap.llb/Unflatten Pixmap.vi"/>
				<Item Name="VISA Configure Serial Port" Type="VI" URL="/&lt;vilib&gt;/Instr/_visa.llb/VISA Configure Serial Port"/>
				<Item Name="VISA Configure Serial Port (Instr).vi" Type="VI" URL="/&lt;vilib&gt;/Instr/_visa.llb/VISA Configure Serial Port (Instr).vi"/>
				<Item Name="VISA Configure Serial Port (Serial Instr).vi" Type="VI" URL="/&lt;vilib&gt;/Instr/_visa.llb/VISA Configure Serial Port (Serial Instr).vi"/>
				<Item Name="Write PNG File.vi" Type="VI" URL="/&lt;vilib&gt;/picture/png.llb/Write PNG File.vi"/>
				<Item Name="Write to XML File(array).vi" Type="VI" URL="/&lt;vilib&gt;/Utility/xml.llb/Write to XML File(array).vi"/>
				<Item Name="Write to XML File(string).vi" Type="VI" URL="/&lt;vilib&gt;/Utility/xml.llb/Write to XML File(string).vi"/>
				<Item Name="Write to XML File.vi" Type="VI" URL="/&lt;vilib&gt;/Utility/xml.llb/Write to XML File.vi"/>
			</Item>
			<Item Name="Get Terminal Name with Device Prefix.vi" Type="VI" URL="../../../../../../../Program Files/National Instruments/LabVIEW 2012/examples/DAQmx/_Utility/Get Terminal Name with Device Prefix.vi"/>
			<Item Name="lvanlys.dll" Type="Document" URL="/&lt;resource&gt;/lvanlys.dll"/>
			<Item Name="niFgen_64.dll" Type="Document" URL="niFgen_64.dll">
				<Property Name="NI.PreserveRelativePath" Type="Bool">true</Property>
			</Item>
			<Item Name="nilvaiu.dll" Type="Document" URL="nilvaiu.dll">
				<Property Name="NI.PreserveRelativePath" Type="Bool">true</Property>
			</Item>
			<Item Name="niScope_64.dll" Type="Document" URL="niScope_64.dll">
				<Property Name="NI.PreserveRelativePath" Type="Bool">true</Property>
			</Item>
			<Item Name="niTClk_64.dll" Type="Document" URL="niTClk_64.dll">
				<Property Name="NI.PreserveRelativePath" Type="Bool">true</Property>
			</Item>
		</Item>
		<Item Name="Build Specifications" Type="Build">
			<Item Name="3D FIB-SEM" Type="EXE">
				<Property Name="App_copyErrors" Type="Bool">true</Property>
				<Property Name="App_INI_aliasGUID" Type="Str">{0D2E7F64-A760-4751-99E0-5DD771A09181}</Property>
				<Property Name="App_INI_GUID" Type="Str">{B37F728E-2E1D-4401-9231-2EFDB8C602CA}</Property>
				<Property Name="App_winsec.description" Type="Str">http://www.FALSE.com</Property>
				<Property Name="Bld_buildCacheID" Type="Str">{4F3EC4F4-F521-414C-BEB2-CBD9E2763950}</Property>
				<Property Name="Bld_buildSpecName" Type="Str">3D FIB-SEM</Property>
				<Property Name="Bld_excludeLibraryItems" Type="Bool">true</Property>
				<Property Name="Bld_excludePolymorphicVIs" Type="Bool">true</Property>
				<Property Name="Bld_localDestDir" Type="Path">../builds/NI_AB_PROJECTNAME/3D FIB-SEM</Property>
				<Property Name="Bld_localDestDirType" Type="Str">relativeToCommon</Property>
				<Property Name="Bld_modifyLibraryFile" Type="Bool">true</Property>
				<Property Name="Bld_previewCacheID" Type="Str">{8C833508-66A0-4DF1-B3ED-250FE796AAFC}</Property>
				<Property Name="Destination[0].destName" Type="Str">3D FIB-SEM.exe</Property>
				<Property Name="Destination[0].path" Type="Path">../builds/NI_AB_PROJECTNAME/3D FIB-SEM/3D FIB-SEM.exe</Property>
				<Property Name="Destination[0].preserveHierarchy" Type="Bool">true</Property>
				<Property Name="Destination[0].type" Type="Str">App</Property>
				<Property Name="Destination[1].destName" Type="Str">Support Directory</Property>
				<Property Name="Destination[1].path" Type="Path">../builds/NI_AB_PROJECTNAME/3D FIB-SEM/data</Property>
				<Property Name="DestinationCount" Type="Int">2</Property>
				<Property Name="Exe_iconItemID" Type="Ref">/My Computer/Main.ico</Property>
				<Property Name="Exe_Vardep[0].LibDeploy" Type="Bool">true</Property>
				<Property Name="Exe_Vardep[0].LibItemID" Type="Ref">/My Computer/Zeiss Library.lvlib</Property>
				<Property Name="Exe_VardepDeployAtStartup" Type="Bool">true</Property>
				<Property Name="Exe_VardepHideDeployDlg" Type="Bool">true</Property>
				<Property Name="Exe_VardepLibItemCount" Type="Int">1</Property>
				<Property Name="Exe_VardepUndeployOnExit" Type="Bool">true</Property>
				<Property Name="Source[0].itemID" Type="Str">{4DE7B520-A6F6-4DEE-B865-6C3077183844}</Property>
				<Property Name="Source[0].type" Type="Str">Container</Property>
				<Property Name="Source[1].destinationIndex" Type="Int">0</Property>
				<Property Name="Source[1].itemID" Type="Ref">/My Computer/Main Tclk.vi</Property>
				<Property Name="Source[1].properties[0].type" Type="Str">Show horizontal scroll bar</Property>
				<Property Name="Source[1].properties[0].value" Type="Bool">false</Property>
				<Property Name="Source[1].properties[1].type" Type="Str">Show vertical scroll bar</Property>
				<Property Name="Source[1].properties[1].value" Type="Bool">false</Property>
				<Property Name="Source[1].properties[2].type" Type="Str">Window has title bar</Property>
				<Property Name="Source[1].properties[2].value" Type="Bool">false</Property>
				<Property Name="Source[1].propertiesCount" Type="Int">3</Property>
				<Property Name="Source[1].sourceInclusion" Type="Str">TopLevel</Property>
				<Property Name="Source[1].type" Type="Str">VI</Property>
				<Property Name="SourceCount" Type="Int">2</Property>
				<Property Name="TgtF_companyName" Type="Str">HHMI</Property>
				<Property Name="TgtF_fileDescription" Type="Str">3D FIB-SEM</Property>
				<Property Name="TgtF_fileVersion.major" Type="Int">1</Property>
				<Property Name="TgtF_internalName" Type="Str">3D FIB-SEM</Property>
				<Property Name="TgtF_legalCopyright" Type="Str">Copyright © 2011 HHMI</Property>
				<Property Name="TgtF_productName" Type="Str">3D FIB-SEM</Property>
				<Property Name="TgtF_targetfileGUID" Type="Str">{B6CD14C9-328D-4C8E-ABA8-A819B55E96DB}</Property>
				<Property Name="TgtF_targetfileName" Type="Str">3D FIB-SEM.exe</Property>
			</Item>
			<Item Name="FIB HVDataLog" Type="EXE">
				<Property Name="App_copyErrors" Type="Bool">true</Property>
				<Property Name="App_INI_aliasGUID" Type="Str">{D457BE50-C193-4600-B5DD-BB70458B977F}</Property>
				<Property Name="App_INI_GUID" Type="Str">{BDCC26D1-2912-47C7-917E-81A3DD3CB1CE}</Property>
				<Property Name="App_winsec.description" Type="Str">http://www.FALSE.com</Property>
				<Property Name="Bld_buildCacheID" Type="Str">{0CF4E653-6FFC-4837-B1C2-BF168D6A2EB9}</Property>
				<Property Name="Bld_buildSpecName" Type="Str">FIB HVDataLog</Property>
				<Property Name="Bld_excludeLibraryItems" Type="Bool">true</Property>
				<Property Name="Bld_excludePolymorphicVIs" Type="Bool">true</Property>
				<Property Name="Bld_localDestDir" Type="Path">../builds/NI_AB_PROJECTNAME/FIB HVDataLog</Property>
				<Property Name="Bld_localDestDirType" Type="Str">relativeToCommon</Property>
				<Property Name="Bld_modifyLibraryFile" Type="Bool">true</Property>
				<Property Name="Bld_previewCacheID" Type="Str">{485A18FF-373A-4E17-BB81-C7EC186E797E}</Property>
				<Property Name="Destination[0].destName" Type="Str">FIB HVDataLog.exe</Property>
				<Property Name="Destination[0].path" Type="Path">../builds/NI_AB_PROJECTNAME/FIB HVDataLog/FIB HVDataLog.exe</Property>
				<Property Name="Destination[0].preserveHierarchy" Type="Bool">true</Property>
				<Property Name="Destination[0].type" Type="Str">App</Property>
				<Property Name="Destination[1].destName" Type="Str">Support Directory</Property>
				<Property Name="Destination[1].path" Type="Path">../builds/NI_AB_PROJECTNAME/FIB HVDataLog/data</Property>
				<Property Name="DestinationCount" Type="Int">2</Property>
				<Property Name="Source[0].itemID" Type="Str">{8F20007F-1D41-4F64-BD5E-5A6681B34593}</Property>
				<Property Name="Source[0].type" Type="Str">Container</Property>
				<Property Name="Source[1].Container.applyProperties" Type="Bool">true</Property>
				<Property Name="Source[1].itemID" Type="Ref"></Property>
				<Property Name="Source[1].properties[0].type" Type="Str">Show vertical scroll bar</Property>
				<Property Name="Source[1].properties[0].value" Type="Bool">false</Property>
				<Property Name="Source[1].properties[1].type" Type="Str">Show horizontal scroll bar</Property>
				<Property Name="Source[1].properties[1].value" Type="Bool">false</Property>
				<Property Name="Source[1].propertiesCount" Type="Int">2</Property>
				<Property Name="Source[1].type" Type="Str">Container</Property>
				<Property Name="Source[2].destinationIndex" Type="Int">0</Property>
				<Property Name="Source[2].itemID" Type="Ref"></Property>
				<Property Name="Source[2].properties[0].type" Type="Str">Show vertical scroll bar</Property>
				<Property Name="Source[2].properties[0].value" Type="Bool">false</Property>
				<Property Name="Source[2].properties[1].type" Type="Str">Show horizontal scroll bar</Property>
				<Property Name="Source[2].properties[1].value" Type="Bool">false</Property>
				<Property Name="Source[2].propertiesCount" Type="Int">2</Property>
				<Property Name="Source[2].sourceInclusion" Type="Str">TopLevel</Property>
				<Property Name="Source[2].type" Type="Str">VI</Property>
				<Property Name="SourceCount" Type="Int">3</Property>
				<Property Name="TgtF_companyName" Type="Str">HHMI</Property>
				<Property Name="TgtF_fileDescription" Type="Str">FIB HVDataLog</Property>
				<Property Name="TgtF_fileVersion.major" Type="Int">1</Property>
				<Property Name="TgtF_internalName" Type="Str">FIB HVDataLog</Property>
				<Property Name="TgtF_legalCopyright" Type="Str">Copyright © 2012 HHMI</Property>
				<Property Name="TgtF_productName" Type="Str">FIB HVDataLog</Property>
				<Property Name="TgtF_targetfileGUID" Type="Str">{9E311260-8E55-4DC6-AD7D-79BE1ACBB389}</Property>
				<Property Name="TgtF_targetfileName" Type="Str">FIB HVDataLog.exe</Property>
			</Item>
			<Item Name="My Application" Type="EXE">
				<Property Name="App_copyErrors" Type="Bool">true</Property>
				<Property Name="App_INI_aliasGUID" Type="Str">{A4A6BBB4-AAD2-4AF0-92EE-650E688A54A6}</Property>
				<Property Name="App_INI_GUID" Type="Str">{0F2394C5-582C-4F91-8322-CACA98DDD572}</Property>
				<Property Name="Bld_buildCacheID" Type="Str">{A3D3A372-7663-4086-9071-E7587986A0BE}</Property>
				<Property Name="Bld_buildSpecName" Type="Str">My Application</Property>
				<Property Name="Bld_excludeLibraryItems" Type="Bool">true</Property>
				<Property Name="Bld_excludePolymorphicVIs" Type="Bool">true</Property>
				<Property Name="Bld_localDestDir" Type="Path">../builds/NI_AB_PROJECTNAME/My Application</Property>
				<Property Name="Bld_localDestDirType" Type="Str">relativeToCommon</Property>
				<Property Name="Bld_modifyLibraryFile" Type="Bool">true</Property>
				<Property Name="Bld_previewCacheID" Type="Str">{26AF662E-6625-4735-8BAC-EEE4B26FBED1}</Property>
				<Property Name="Destination[0].destName" Type="Str">Main.exe</Property>
				<Property Name="Destination[0].path" Type="Path">../builds/NI_AB_PROJECTNAME/My Application/Main.exe</Property>
				<Property Name="Destination[0].preserveHierarchy" Type="Bool">true</Property>
				<Property Name="Destination[0].type" Type="Str">App</Property>
				<Property Name="Destination[1].destName" Type="Str">Support Directory</Property>
				<Property Name="Destination[1].path" Type="Path">../builds/NI_AB_PROJECTNAME/My Application/data</Property>
				<Property Name="DestinationCount" Type="Int">2</Property>
				<Property Name="Exe_iconItemID" Type="Ref">/My Computer/Main.ico</Property>
				<Property Name="Exe_Vardep[0].LibDeploy" Type="Bool">true</Property>
				<Property Name="Exe_Vardep[0].LibItemID" Type="Ref">/My Computer/Zeiss Library.lvlib</Property>
				<Property Name="Exe_VardepDeployAtStartup" Type="Bool">true</Property>
				<Property Name="Exe_VardepHideDeployDlg" Type="Bool">true</Property>
				<Property Name="Exe_VardepLibItemCount" Type="Int">1</Property>
				<Property Name="Exe_VardepUndeployOnExit" Type="Bool">true</Property>
				<Property Name="Source[0].itemID" Type="Str">{931CB53B-6E61-4F25-A606-B3B369DE4261}</Property>
				<Property Name="Source[0].type" Type="Str">Container</Property>
				<Property Name="Source[1].destinationIndex" Type="Int">0</Property>
				<Property Name="Source[1].itemID" Type="Ref"></Property>
				<Property Name="Source[1].properties[0].type" Type="Str">Show vertical scroll bar</Property>
				<Property Name="Source[1].properties[0].value" Type="Bool">false</Property>
				<Property Name="Source[1].properties[1].type" Type="Str">Show horizontal scroll bar</Property>
				<Property Name="Source[1].properties[1].value" Type="Bool">false</Property>
				<Property Name="Source[1].propertiesCount" Type="Int">2</Property>
				<Property Name="Source[1].type" Type="Str">VI</Property>
				<Property Name="Source[2].destinationIndex" Type="Int">0</Property>
				<Property Name="Source[2].itemID" Type="Ref">/My Computer/Main PXIe-6124.vi</Property>
				<Property Name="Source[2].properties[0].type" Type="Str">Show horizontal scroll bar</Property>
				<Property Name="Source[2].properties[0].value" Type="Bool">false</Property>
				<Property Name="Source[2].properties[1].type" Type="Str">Show vertical scroll bar</Property>
				<Property Name="Source[2].properties[1].value" Type="Bool">false</Property>
				<Property Name="Source[2].propertiesCount" Type="Int">2</Property>
				<Property Name="Source[2].sourceInclusion" Type="Str">TopLevel</Property>
				<Property Name="Source[2].type" Type="Str">VI</Property>
				<Property Name="SourceCount" Type="Int">3</Property>
				<Property Name="TgtF_companyName" Type="Str">HHMI</Property>
				<Property Name="TgtF_fileDescription" Type="Str">My Application</Property>
				<Property Name="TgtF_fileVersion.major" Type="Int">1</Property>
				<Property Name="TgtF_internalName" Type="Str">My Application</Property>
				<Property Name="TgtF_legalCopyright" Type="Str">Copyright © 2011 HHMI</Property>
				<Property Name="TgtF_productName" Type="Str">My Application</Property>
				<Property Name="TgtF_targetfileGUID" Type="Str">{C1790B41-7E4B-4D14-8931-1FE602E93C87}</Property>
				<Property Name="TgtF_targetfileName" Type="Str">Main.exe</Property>
			</Item>
		</Item>
	</Item>
</Project>
