# Supplementary material for: Enhanced FIB-SEM systems for large-volume 3D imaging
Source: eLife. 2017 May 13;6:e25916. doi: 10.7554/eLife.25916 (PMC5476429; doi:10.7554/eLife.25916)
Supplement: Source code 1. — DOI: http://dx.doi.org/10.7554/eLife.25916.031 [file elife-25916-code1.zip › 2015-11-20/Zeiss Library.lvlib]

<?xml version='1.0' encoding='UTF-8'?>
<Library LVVersion="12008004">
	<Property Name="NI.Lib.HelpPath" Type="Str"></Property>
	<Property Name="NI.Lib.Icon" Type="Bin">%A#!"!!!!!)!"1!&amp;!!!-!%!!!@````]!!!!"!!%!!!(]!!!*Q(C=\&gt;8"=&gt;MQ%!8143;(8.6"2CVM#WJ",7Q,SN&amp;(N&lt;!NK!7VM#WI"&lt;8A0$%94UZ2$P%E"Y.?G@I%A7=11U&gt;M\7P%FXB^VL\`NHV=@X&lt;^39O0^N(_&lt;8NZOEH@@=^_CM?,3)VK63LD-&gt;8LS%=_]J'0@/1N&lt;XH,7^\SFJ?]Z#5P?=F,HP+5JTTF+5`Z&gt;MB$(P+1)YX*RU2DU$(![)Q3YW.YBG&gt;YBM@8'*\B':\B'2Z&gt;9HC':XC':XD=&amp;M-T0--T0-.DK%USWS(H'2\$2`-U4`-U4`/9-JKH!&gt;JE&lt;?!W#%;UC_WE?:KH?:R']T20]T20]\A=T&gt;-]T&gt;-]T?/7&lt;66[UTQ//9^BIHC+JXC+JXA-(=640-640-6DOCC?YCG)-G%:(#(+4;6$_6)]R?.8&amp;%`R&amp;%`R&amp;)^,WR/K&lt;75?GM=BZUG?Z%G?Z%E?1U4S*%`S*%`S'$;3*XG3*XG3RV320-G40!G3*D6^J-(3D;F4#J,(T\:&lt;=HN+P5FS/S,7ZIWV+7.NNFC&lt;+.&lt;GC0819TX-7!]JVO,(7N29CR6L%7,^=&lt;(1M4#R*IFV][.DX(X?V&amp;6&gt;V&amp;G&gt;V&amp;%&gt;V&amp;\N(L@_Z9\X_TVONVN=L^?Y8#ZR0J`D&gt;$L&amp;]8C-Q_%1_`U_&gt;LP&gt;WWPAG_0NB@$TP@4C`%`KH@[8`A@PRPA=PYZLD8Y!#/7SO!!!!!!</Property>
	<Property Name="NI.Lib.LocalName" Type="Str">Feiss Library</Property>
	<Property Name="NI.Lib.SourceVersion" Type="Int">302022660</Property>
	<Property Name="NI.Lib.Version" Type="Str">1.0.0.0</Property>
	<Item Name="Angle (V)" Type="Variable">
		<Property Name="featurePacks" Type="Str">Network</Property>
		<Property Name="Global:EnableTimestamp" Type="Str">False</Property>
		<Property Name="Network:UseBinding" Type="Str">False</Property>
		<Property Name="Network:UseBuffering" Type="Str">False</Property>
		<Property Name="numTypedefs" Type="UInt">0</Property>
		<Property Name="type" Type="Str">Network</Property>
		<Property Name="typeDesc" Type="Bin">%A#!"!!!!!)!"1!&amp;!!!-!%!!!@````]!!!!"!!%!!!!J*1!!!")!A!1!!!!"!!V!#A!'2'^V9GRF!!!"!!!!!!!!!!!!!!!!!!!!!!!!</Property>
	</Item>
	<Item Name="Beam Dump 1 (nA)" Type="Variable">
		<Property Name="featurePacks" Type="Str">Global</Property>
		<Property Name="Global:EnableTimestamp" Type="Str">False</Property>
		<Property Name="Network:UseBinding" Type="Str">False</Property>
		<Property Name="Network:UseBuffering" Type="Str">False</Property>
		<Property Name="numTypedefs" Type="UInt">0</Property>
		<Property Name="type" Type="Str">Global</Property>
		<Property Name="typeDesc" Type="Bin">%A#!"!!!!!)!"1!&amp;!!!-!%!!!@````]!!!!"!!%!!!!F)1!!!")!A!1!!!!"!!V!#1!'5WFO:WRF!!!"!!!!!!!!!!!!!!!!!!!</Property>
	</Item>
	<Item Name="Beam Dump 2 (nA)" Type="Variable">
		<Property Name="featurePacks" Type="Str">Global</Property>
		<Property Name="Global:EnableTimestamp" Type="Str">False</Property>
		<Property Name="Network:UseBinding" Type="Str">False</Property>
		<Property Name="Network:UseBuffering" Type="Str">False</Property>
		<Property Name="numTypedefs" Type="UInt">0</Property>
		<Property Name="type" Type="Str">Global</Property>
		<Property Name="typeDesc" Type="Bin">%A#!"!!!!!)!"1!&amp;!!!-!%!!!@````]!!!!"!!%!!!!F)1!!!")!A!1!!!!"!!V!#1!'5WFO:WRF!!!"!!!!!!!!!!!!!!!!!!!</Property>
	</Item>
	<Item Name="Decimating factor" Type="Variable">
		<Property Name="featurePacks" Type="Str">Global</Property>
		<Property Name="Global:EnableTimestamp" Type="Str">False</Property>
		<Property Name="Network:UseBinding" Type="Str">False</Property>
		<Property Name="Network:UseBuffering" Type="Str">False</Property>
		<Property Name="numTypedefs" Type="UInt">0</Property>
		<Property Name="type" Type="Str">Global</Property>
		<Property Name="typeDesc" Type="Bin">%A#!"!!!!!)!"1!&amp;!!!-!%!!!@````]!!!!"!!%!!!!D(Q!!!")!A!1!!!!"!!V!"A!'65FO&gt;$%W!!!"!!!!!!!!!!!!!!!!</Property>
	</Item>
	<Item Name="Det" Type="Variable">
		<Property Name="featurePacks" Type="Str">Global</Property>
		<Property Name="Global:EnableTimestamp" Type="Str">False</Property>
		<Property Name="Network:UseBinding" Type="Str">False</Property>
		<Property Name="Network:UseBuffering" Type="Str">False</Property>
		<Property Name="numTypedefs" Type="UInt">0</Property>
		<Property Name="type" Type="Str">Global</Property>
		<Property Name="typeDesc" Type="Bin">%A#!"!!!!!)!"1!&amp;!!!-!%!!!@````]!!!!"!!%!!!!A(!!!!")!A!1!!!!"!!N!"1!&amp;65FO&gt;$A!!1!!!!!!!!!!!!!!</Property>
	</Item>
	<Item Name="Det A Img" Type="Variable">
		<Property Name="featurePacks" Type="Str">Global</Property>
		<Property Name="Global:EnableTimestamp" Type="Str">False</Property>
		<Property Name="Network:UseBinding" Type="Str">False</Property>
		<Property Name="Network:UseBuffering" Type="Str">False</Property>
		<Property Name="numTypedefs" Type="UInt">0</Property>
		<Property Name="Path" Type="Str">/Feiss.lvproj/My Computer/Feiss Library.lvlib/</Property>
		<Property Name="type" Type="Str">Global</Property>
		<Property Name="typeDesc" Type="Bin">%A#!"!!!!!)!"1!&amp;!!!-!%!!!@````]!!!!"!!%!!!!^/1!!!")!A!1!!!!#!!5!!A!!(%"!!!,``````````Q!!#ERJ&gt;G5A;7VB:W5!!!%!!1!!!!!!!!!!!!!!!!!!!!!</Property>
	</Item>
	<Item Name="Det A Img Tiled" Type="Variable">
		<Property Name="featurePacks" Type="Str">Global</Property>
		<Property Name="Global:EnableTimestamp" Type="Str">False</Property>
		<Property Name="Network:UseBinding" Type="Str">False</Property>
		<Property Name="Network:UseBuffering" Type="Str">False</Property>
		<Property Name="numTypedefs" Type="UInt">0</Property>
		<Property Name="type" Type="Str">Global</Property>
		<Property Name="typeDesc" Type="Bin">%A#!"!!!!!)!"1!&amp;!!!-!%!!!@````]!!!!"!!%!!!!^/1!!!")!A!1!!!!#!!5!!A!!(%"!!!,``````````Q!!#ERJ&gt;G5A;7VB:W5!!!%!!1!!!!!!!!!!!!!!!!!!!!!</Property>
	</Item>
	<Item Name="Det B Img" Type="Variable">
		<Property Name="featurePacks" Type="Str">Global</Property>
		<Property Name="Global:EnableTimestamp" Type="Str">False</Property>
		<Property Name="Network:UseBinding" Type="Str">False</Property>
		<Property Name="Network:UseBuffering" Type="Str">False</Property>
		<Property Name="numTypedefs" Type="UInt">0</Property>
		<Property Name="type" Type="Str">Global</Property>
		<Property Name="typeDesc" Type="Bin">%A#!"!!!!!)!"1!&amp;!!!-!%!!!@````]!!!!"!!%!!!!^/1!!!")!A!1!!!!#!!5!!A!!(%"!!!,``````````Q!!#ERJ&gt;G5A;7VB:W5!!!%!!1!!!!!!!!!!!!!!!!!!!!!</Property>
	</Item>
	<Item Name="Det B Img Tiled" Type="Variable">
		<Property Name="featurePacks" Type="Str">Global</Property>
		<Property Name="Global:EnableTimestamp" Type="Str">False</Property>
		<Property Name="Network:UseBinding" Type="Str">False</Property>
		<Property Name="Network:UseBuffering" Type="Str">False</Property>
		<Property Name="numTypedefs" Type="UInt">0</Property>
		<Property Name="type" Type="Str">Global</Property>
		<Property Name="typeDesc" Type="Bin">%A#!"!!!!!)!"1!&amp;!!!-!%!!!@````]!!!!"!!%!!!!^/1!!!")!A!1!!!!#!!5!!A!!(%"!!!,``````````Q!!#ERJ&gt;G5A;7VB:W5!!!%!!1!!!!!!!!!!!!!!!!!!!!!</Property>
	</Item>
	<Item Name="Det C Img" Type="Variable">
		<Property Name="featurePacks" Type="Str">Global</Property>
		<Property Name="Global:EnableTimestamp" Type="Str">False</Property>
		<Property Name="Network:UseBinding" Type="Str">False</Property>
		<Property Name="Network:UseBuffering" Type="Str">False</Property>
		<Property Name="numTypedefs" Type="UInt">0</Property>
		<Property Name="type" Type="Str">Global</Property>
		<Property Name="typeDesc" Type="Bin">%A#!"!!!!!)!"1!&amp;!!!-!%!!!@````]!!!!"!!%!!!!^/1!!!")!A!1!!!!#!!5!!A!!(%"!!!,``````````Q!!#ERJ&gt;G5A;7VB:W5!!!%!!1!!!!!!!!!!!!!!!!!!!!!</Property>
	</Item>
	<Item Name="Det D Img" Type="Variable">
		<Property Name="featurePacks" Type="Str">Global</Property>
		<Property Name="Global:EnableTimestamp" Type="Str">False</Property>
		<Property Name="Network:UseBinding" Type="Str">False</Property>
		<Property Name="Network:UseBuffering" Type="Str">False</Property>
		<Property Name="numTypedefs" Type="UInt">0</Property>
		<Property Name="type" Type="Str">Global</Property>
		<Property Name="typeDesc" Type="Bin">%A#!"!!!!!)!"1!&amp;!!!-!%!!!@````]!!!!"!!%!!!!^/1!!!")!A!1!!!!#!!5!!A!!(%"!!!,``````````Q!!#ERJ&gt;G5A;7VB:W5!!!%!!1!!!!!!!!!!!!!!!!!!!!!</Property>
	</Item>
	<Item Name="Faraday Cup (nA)" Type="Variable">
		<Property Name="featurePacks" Type="Str">Global</Property>
		<Property Name="Global:EnableTimestamp" Type="Str">False</Property>
		<Property Name="Network:UseBinding" Type="Str">False</Property>
		<Property Name="Network:UseBuffering" Type="Str">False</Property>
		<Property Name="numTypedefs" Type="UInt">0</Property>
		<Property Name="type" Type="Str">Global</Property>
		<Property Name="typeDesc" Type="Bin">%A#!"!!!!!)!"1!&amp;!!!-!%!!!@````]!!!!"!!%!!!!F)1!!!")!A!1!!!!"!!V!#1!'5WFO:WRF!!!"!!!!!!!!!!!!!!!!!!!</Property>
	</Item>
	<Item Name="Faraday cup offset" Type="Variable">
		<Property Name="featurePacks" Type="Str">Global</Property>
		<Property Name="Global:EnableTimestamp" Type="Str">False</Property>
		<Property Name="Network:UseBinding" Type="Str">False</Property>
		<Property Name="Network:UseBuffering" Type="Str">False</Property>
		<Property Name="numTypedefs" Type="UInt">0</Property>
		<Property Name="type" Type="Str">Global</Property>
		<Property Name="typeDesc" Type="Bin">%A#!"!!!!!)!"1!&amp;!!!-!%!!!@````]!!!!"!!%!!!!F)1!!!")!A!1!!!!"!!V!#1!'5WFO:WRF!!!"!!!!!!!!!!!!!!!!!!!</Property>
	</Item>
	<Item Name="Faraday Cup RT" Type="Variable">
		<Property Name="featurePacks" Type="Str">Global</Property>
		<Property Name="Global:EnableTimestamp" Type="Str">False</Property>
		<Property Name="Network:UseBinding" Type="Str">False</Property>
		<Property Name="Network:UseBuffering" Type="Str">False</Property>
		<Property Name="numTypedefs" Type="UInt">0</Property>
		<Property Name="type" Type="Str">Global</Property>
		<Property Name="typeDesc" Type="Bin">%A#!"!!!!!)!"1!&amp;!!!-!%!!!@````]!!!!"!!%!!!!F)1!!!")!A!1!!!!"!!V!#1!'5WFO:WRF!!!"!!!!!!!!!!!!!!!!!!!</Property>
	</Item>
	<Item Name="FIB beam blank" Type="Variable">
		<Property Name="featurePacks" Type="Str">Network</Property>
		<Property Name="Global:EnableTimestamp" Type="Str">False</Property>
		<Property Name="Network:UseBinding" Type="Str">False</Property>
		<Property Name="Network:UseBuffering" Type="Str">False</Property>
		<Property Name="numTypedefs" Type="UInt">0</Property>
		<Property Name="type" Type="Str">Network</Property>
		<Property Name="typeDesc" Type="Bin">%A#!"!!!!!)!"1!&amp;!!!-!%!!!@````]!!!!"!!%!!!!B(1!!!")!A!1!!!!"!!R!)1&gt;#&lt;W^M:7&amp;O!!%!!!!!!!!!!!!!!!</Property>
	</Item>
	<Item Name="FIB Bit Size" Type="Variable">
		<Property Name="featurePacks" Type="Str">Network</Property>
		<Property Name="Global:EnableTimestamp" Type="Str">False</Property>
		<Property Name="Network:UseBinding" Type="Str">False</Property>
		<Property Name="Network:UseBuffering" Type="Str">False</Property>
		<Property Name="numTypedefs" Type="UInt">0</Property>
		<Property Name="type" Type="Str">Network</Property>
		<Property Name="typeDesc" Type="Bin">%A#!"!!!!!)!"1!&amp;!!!-!%!!!@````]!!!!"!!%!!!!J*1!!!")!A!1!!!!"!!V!#A!'2'^V9GRF!!!"!!!!!!!!!!!!!!!!!!!!!!!!</Property>
	</Item>
	<Item Name="FIB Img" Type="Variable">
		<Property Name="featurePacks" Type="Str">Global</Property>
		<Property Name="Global:EnableTimestamp" Type="Str">False</Property>
		<Property Name="Network:UseBinding" Type="Str">False</Property>
		<Property Name="Network:UseBuffering" Type="Str">False</Property>
		<Property Name="numTypedefs" Type="UInt">0</Property>
		<Property Name="type" Type="Str">Global</Property>
		<Property Name="typeDesc" Type="Bin">%A#!"!!!!!)!"1!&amp;!!!-!%!!!@````]!!!!"!!%!!!!^/1!!!")!A!1!!!!#!!5!!A!!(%"!!!,``````````Q!!#ERJ&gt;G5A;7VB:W5!!!%!!1!!!!!!!!!!!!!!!!!!!!!</Property>
	</Item>
	<Item Name="FIB PID feedback" Type="Variable">
		<Property Name="featurePacks" Type="Str">Network</Property>
		<Property Name="Global:EnableTimestamp" Type="Str">False</Property>
		<Property Name="Network:UseBinding" Type="Str">False</Property>
		<Property Name="Network:UseBuffering" Type="Str">False</Property>
		<Property Name="numTypedefs" Type="UInt">0</Property>
		<Property Name="type" Type="Str">Network</Property>
		<Property Name="typeDesc" Type="Bin">%A#!"!!!!!)!"1!&amp;!!!-!%!!!@````]!!!!"!!%!!!!J*1!!!")!A!1!!!!"!!V!#A!'2'^V9GRF!!!"!!!!!!!!!!!!!!!!!!!!!!!!</Property>
	</Item>
	<Item Name="FIB PID feedback mean" Type="Variable">
		<Property Name="featurePacks" Type="Str">Network</Property>
		<Property Name="Network:UseBinding" Type="Str">False</Property>
		<Property Name="Network:UseBuffering" Type="Str">False</Property>
		<Property Name="numTypedefs" Type="UInt">0</Property>
		<Property Name="type" Type="Str">Network</Property>
		<Property Name="typeDesc" Type="Bin">%A#!"!!!!!)!"1!&amp;!!!-!%!!!@````]!!!!"!!%!!!!J*1!!!")!A!1!!!!"!!V!#A!'2'^V9GRF!!!"!!!!!!!!!!!!!!!!!!!!!!!!</Property>
	</Item>
	<Item Name="FIB PID measured" Type="Variable">
		<Property Name="featurePacks" Type="Str">Network</Property>
		<Property Name="Network:UseBinding" Type="Str">False</Property>
		<Property Name="Network:UseBuffering" Type="Str">False</Property>
		<Property Name="numTypedefs" Type="UInt">0</Property>
		<Property Name="type" Type="Str">Network</Property>
		<Property Name="typeDesc" Type="Bin">%A#!"!!!!!)!"1!&amp;!!!-!%!!!@````]!!!!"!!%!!!!A(!!!!")!A!1!!!!"!!N!"1!&amp;65FO&gt;$A!!1!!!!!!!!!!!!!!</Property>
	</Item>
	<Item Name="FIB PID on" Type="Variable">
		<Property Name="featurePacks" Type="Str">Network</Property>
		<Property Name="Global:EnableTimestamp" Type="Str">False</Property>
		<Property Name="Network:UseBinding" Type="Str">False</Property>
		<Property Name="Network:UseBuffering" Type="Str">False</Property>
		<Property Name="numTypedefs" Type="UInt">0</Property>
		<Property Name="type" Type="Str">Network</Property>
		<Property Name="typeDesc" Type="Bin">%A#!"!!!!!)!"1!&amp;!!!-!%!!!@````]!!!!"!!%!!!!B(1!!!")!A!1!!!!"!!R!)1&gt;#&lt;W^M:7&amp;O!!%!!!!!!!!!!!!!!!</Property>
	</Item>
	<Item Name="FIB PID reset" Type="Variable">
		<Property Name="featurePacks" Type="Str">Network</Property>
		<Property Name="Global:EnableTimestamp" Type="Str">False</Property>
		<Property Name="Network:UseBinding" Type="Str">False</Property>
		<Property Name="Network:UseBuffering" Type="Str">False</Property>
		<Property Name="numTypedefs" Type="UInt">0</Property>
		<Property Name="type" Type="Str">Network</Property>
		<Property Name="typeDesc" Type="Bin">%A#!"!!!!!)!"1!&amp;!!!-!%!!!@````]!!!!"!!%!!!!B(1!!!")!A!1!!!!"!!R!)1&gt;#&lt;W^M:7&amp;O!!%!!!!!!!!!!!!!!!</Property>
	</Item>
	<Item Name="FIB PID target" Type="Variable">
		<Property Name="featurePacks" Type="Str">Network</Property>
		<Property Name="Network:UseBinding" Type="Str">False</Property>
		<Property Name="Network:UseBuffering" Type="Str">False</Property>
		<Property Name="numTypedefs" Type="UInt">0</Property>
		<Property Name="type" Type="Str">Network</Property>
		<Property Name="typeDesc" Type="Bin">%A#!"!!!!!)!"1!&amp;!!!-!%!!!@````]!!!!"!!%!!!!F)1!!!")!A!1!!!!"!!V!#1!'5WFO:WRF!!!"!!!!!!!!!!!!!!!!!!!</Property>
	</Item>
	<Item Name="FIB PID target slope" Type="Variable">
		<Property Name="featurePacks" Type="Str">Network</Property>
		<Property Name="Network:UseBinding" Type="Str">False</Property>
		<Property Name="Network:UseBuffering" Type="Str">False</Property>
		<Property Name="numTypedefs" Type="UInt">0</Property>
		<Property Name="type" Type="Str">Network</Property>
		<Property Name="typeDesc" Type="Bin">%A#!"!!!!!)!"1!&amp;!!!-!%!!!@````]!!!!"!!%!!!!F)1!!!")!A!1!!!!"!!V!#1!'5WFO:WRF!!!"!!!!!!!!!!!!!!!!!!!</Property>
	</Item>
	<Item Name="FIB PID-D" Type="Variable">
		<Property Name="featurePacks" Type="Str">Network</Property>
		<Property Name="Network:UseBinding" Type="Str">False</Property>
		<Property Name="Network:UseBuffering" Type="Str">False</Property>
		<Property Name="numTypedefs" Type="UInt">0</Property>
		<Property Name="type" Type="Str">Network</Property>
		<Property Name="typeDesc" Type="Bin">%A#!"!!!!!)!"1!&amp;!!!-!%!!!@````]!!!!"!!%!!!!F)1!!!")!A!1!!!!"!!V!#1!'5WFO:WRF!!!"!!!!!!!!!!!!!!!!!!!</Property>
	</Item>
	<Item Name="FIB PID-I" Type="Variable">
		<Property Name="featurePacks" Type="Str">Network</Property>
		<Property Name="Network:UseBinding" Type="Str">False</Property>
		<Property Name="Network:UseBuffering" Type="Str">False</Property>
		<Property Name="numTypedefs" Type="UInt">0</Property>
		<Property Name="type" Type="Str">Network</Property>
		<Property Name="typeDesc" Type="Bin">%A#!"!!!!!)!"1!&amp;!!!-!%!!!@````]!!!!"!!%!!!!F)1!!!")!A!1!!!!"!!V!#1!'5WFO:WRF!!!"!!!!!!!!!!!!!!!!!!!</Property>
	</Item>
	<Item Name="FIB PID-P" Type="Variable">
		<Property Name="featurePacks" Type="Str">Network</Property>
		<Property Name="Network:UseBinding" Type="Str">False</Property>
		<Property Name="Network:UseBuffering" Type="Str">False</Property>
		<Property Name="numTypedefs" Type="UInt">0</Property>
		<Property Name="type" Type="Str">Network</Property>
		<Property Name="typeDesc" Type="Bin">%A#!"!!!!!)!"1!&amp;!!!-!%!!!@````]!!!!"!!%!!!!F)1!!!")!A!1!!!!"!!V!#1!'5WFO:WRF!!!"!!!!!!!!!!!!!!!!!!!</Property>
	</Item>
	<Item Name="FIB Slice #" Type="Variable">
		<Property Name="featurePacks" Type="Str">Network</Property>
		<Property Name="Network:UseBinding" Type="Str">False</Property>
		<Property Name="Network:UseBuffering" Type="Str">False</Property>
		<Property Name="numTypedefs" Type="UInt">0</Property>
		<Property Name="type" Type="Str">Network</Property>
		<Property Name="typeDesc" Type="Bin">%A#!"!!!!!)!"1!&amp;!!!-!%!!!@````]!!!!"!!%!!!!F)1!!!")!A!1!!!!"!!V!"Q!'65FO&gt;$-S!!!"!!!!!!!!!!!!!!!!!!!</Property>
	</Item>
	<Item Name="FIB spot mode" Type="Variable">
		<Property Name="featurePacks" Type="Str">Network</Property>
		<Property Name="Global:EnableTimestamp" Type="Str">False</Property>
		<Property Name="Network:UseBinding" Type="Str">False</Property>
		<Property Name="Network:UseBuffering" Type="Str">False</Property>
		<Property Name="numTypedefs" Type="UInt">0</Property>
		<Property Name="type" Type="Str">Network</Property>
		<Property Name="typeDesc" Type="Bin">%A#!"!!!!!)!"1!&amp;!!!-!%!!!@````]!!!!"!!%!!!!B(1!!!")!A!1!!!!"!!R!)1&gt;#&lt;W^M:7&amp;O!!%!!!!!!!!!!!!!!!</Property>
	</Item>
	<Item Name="Focus (V)" Type="Variable">
		<Property Name="featurePacks" Type="Str">Network</Property>
		<Property Name="Network:UseBinding" Type="Str">False</Property>
		<Property Name="Network:UseBuffering" Type="Str">False</Property>
		<Property Name="numTypedefs" Type="UInt">0</Property>
		<Property Name="type" Type="Str">Network</Property>
		<Property Name="typeDesc" Type="Bin">%A#!"!!!!!)!"1!&amp;!!!-!%!!!@````]!!!!"!!%!!!!J*1!!!")!A!1!!!!"!!V!#A!'2'^V9GRF!!!"!!!!!!!!!!!!!!!!!!!!!!!!</Property>
	</Item>
	<Item Name="Focus Index Array" Type="Variable">
		<Property Name="featurePacks" Type="Str">Global</Property>
		<Property Name="Global:EnableTimestamp" Type="Str">False</Property>
		<Property Name="Network:UseBinding" Type="Str">False</Property>
		<Property Name="Network:UseBuffering" Type="Str">False</Property>
		<Property Name="numTypedefs" Type="UInt">0</Property>
		<Property Name="type" Type="Str">Global</Property>
		<Property Name="typeDesc" Type="Bin">%A#!"!!!!!)!"1!&amp;!!!-!%!!!@````]!!!!"!!%!!!!U-!!!!")!A!1!!!!"!!R!5Q&gt;798*J97ZU!!%!!")!A!1!!!!"!!1!!!!"!!!!!!!!!!!!!!!!!!!</Property>
	</Item>
	<Item Name="Focus Index Detector" Type="Variable">
		<Property Name="featurePacks" Type="Str">Network</Property>
		<Property Name="Network:UseBinding" Type="Str">False</Property>
		<Property Name="Network:UseBuffering" Type="Str">False</Property>
		<Property Name="numTypedefs" Type="UInt">0</Property>
		<Property Name="type" Type="Str">Network</Property>
		<Property Name="typeDesc" Type="Bin">%A#!"!!!!!)!"1!&amp;!!!-!%!!!@````]!!!!"!!%!!!!D(Q!!!")!A!1!!!!"!!V!"A!'65FO&gt;$%W!!!"!!!!!!!!!!!!!!!!</Property>
	</Item>
	<Item Name="Focus Index Grid X" Type="Variable">
		<Property Name="featurePacks" Type="Str">Network</Property>
		<Property Name="Network:UseBinding" Type="Str">False</Property>
		<Property Name="Network:UseBuffering" Type="Str">False</Property>
		<Property Name="numTypedefs" Type="UInt">0</Property>
		<Property Name="Path" Type="Str">/Feiss.lvproj/My Computer/Zeiss Library.lvlib/</Property>
		<Property Name="type" Type="Str">Network</Property>
		<Property Name="typeDesc" Type="Bin">%A#!"!!!!!)!"1!&amp;!!!-!%!!!@````]!!!!"!!%!!!!A(!!!!")!A!1!!!!"!!N!"1!&amp;65FO&gt;$A!!1!!!!!!!!!!!!!!</Property>
	</Item>
	<Item Name="Focus Index Grid Y" Type="Variable">
		<Property Name="featurePacks" Type="Str">Network</Property>
		<Property Name="Network:UseBinding" Type="Str">False</Property>
		<Property Name="Network:UseBuffering" Type="Str">False</Property>
		<Property Name="numTypedefs" Type="UInt">0</Property>
		<Property Name="type" Type="Str">Network</Property>
		<Property Name="typeDesc" Type="Bin">%A#!"!!!!!)!"1!&amp;!!!-!%!!!@````]!!!!"!!%!!!!A(!!!!")!A!1!!!!"!!N!"1!&amp;65FO&gt;$A!!1!!!!!!!!!!!!!!</Property>
	</Item>
	<Item Name="Focus Index keep aspect ratio" Type="Variable">
		<Property Name="featurePacks" Type="Str">Network</Property>
		<Property Name="Network:UseBinding" Type="Str">False</Property>
		<Property Name="Network:UseBuffering" Type="Str">False</Property>
		<Property Name="numTypedefs" Type="UInt">0</Property>
		<Property Name="type" Type="Str">Network</Property>
		<Property Name="typeDesc" Type="Bin">%A#!"!!!!!)!"1!&amp;!!!-!%!!!@````]!!!!"!!%!!!!B(1!!!")!A!1!!!!"!!R!)1&gt;#&lt;W^M:7&amp;O!!%!!!!!!!!!!!!!!!</Property>
	</Item>
	<Item Name="Focus Index Primary X grid" Type="Variable">
		<Property Name="featurePacks" Type="Str">Network</Property>
		<Property Name="Network:UseBinding" Type="Str">False</Property>
		<Property Name="Network:UseBuffering" Type="Str">False</Property>
		<Property Name="numTypedefs" Type="UInt">0</Property>
		<Property Name="type" Type="Str">Network</Property>
		<Property Name="typeDesc" Type="Bin">%A#!"!!!!!)!"1!&amp;!!!-!%!!!@````]!!!!"!!%!!!!A(!!!!")!A!1!!!!"!!N!"1!&amp;65FO&gt;$A!!1!!!!!!!!!!!!!!</Property>
	</Item>
	<Item Name="Focus Index primary Y grid" Type="Variable">
		<Property Name="featurePacks" Type="Str">Network</Property>
		<Property Name="Network:UseBinding" Type="Str">False</Property>
		<Property Name="Network:UseBuffering" Type="Str">False</Property>
		<Property Name="numTypedefs" Type="UInt">0</Property>
		<Property Name="type" Type="Str">Network</Property>
		<Property Name="typeDesc" Type="Bin">%A#!"!!!!!)!"1!&amp;!!!-!%!!!@````]!!!!"!!%!!!!A(!!!!")!A!1!!!!"!!N!"1!&amp;65FO&gt;$A!!1!!!!!!!!!!!!!!</Property>
	</Item>
	<Item Name="Force tclk init" Type="Variable">
		<Property Name="featurePacks" Type="Str">Network</Property>
		<Property Name="Network:UseBinding" Type="Str">False</Property>
		<Property Name="Network:UseBuffering" Type="Str">False</Property>
		<Property Name="numTypedefs" Type="UInt">0</Property>
		<Property Name="type" Type="Str">Network</Property>
		<Property Name="typeDesc" Type="Bin">%A#!"!!!!!)!"1!&amp;!!!-!%!!!@````]!!!!"!!%!!!!B(1!!!")!A!1!!!!"!!R!)1&gt;#&lt;W^M:7&amp;O!!%!!!!!!!!!!!!!!!</Property>
	</Item>
	<Item Name="Image Fit to" Type="Variable">
		<Property Name="featurePacks" Type="Str">Network</Property>
		<Property Name="Network:UseBinding" Type="Str">False</Property>
		<Property Name="Network:UseBuffering" Type="Str">False</Property>
		<Property Name="numTypedefs" Type="UInt">0</Property>
		<Property Name="type" Type="Str">Network</Property>
		<Property Name="typeDesc" Type="Bin">%A#!"!!!!!)!"1!&amp;!!!-!%!!!@````]!!!!"!!%!!!!A(!!!!")!A!1!!!!"!!N!"1!&amp;65FO&gt;$A!!1!!!!!!!!!!!!!!</Property>
	</Item>
	<Item Name="Image.ctl" Type="VI" URL="../Image.ctl"/>
	<Item Name="Imbalance (V)" Type="Variable">
		<Property Name="featurePacks" Type="Str">Network</Property>
		<Property Name="Network:UseBinding" Type="Str">False</Property>
		<Property Name="Network:UseBuffering" Type="Str">False</Property>
		<Property Name="numTypedefs" Type="UInt">0</Property>
		<Property Name="type" Type="Str">Network</Property>
		<Property Name="typeDesc" Type="Bin">%A#!"!!!!!)!"1!&amp;!!!-!%!!!@````]!!!!"!!%!!!!J*1!!!")!A!1!!!!"!!V!#A!'2'^V9GRF!!!"!!!!!!!!!!!!!!!!!!!!!!!!</Property>
	</Item>
	<Item Name="Level #" Type="Variable">
		<Property Name="featurePacks" Type="Str">Network</Property>
		<Property Name="Network:UseBinding" Type="Str">False</Property>
		<Property Name="Network:UseBuffering" Type="Str">False</Property>
		<Property Name="numTypedefs" Type="UInt">0</Property>
		<Property Name="type" Type="Str">Network</Property>
		<Property Name="typeDesc" Type="Bin">%A#!"!!!!!)!"1!&amp;!!!-!%!!!@````]!!!!"!!%!!!!A(!!!!")!A!1!!!!"!!N!"1!&amp;65FO&gt;$A!!1!!!!!!!!!!!!!!</Property>
	</Item>
	<Item Name="Line Milling Time (s)" Type="Variable">
		<Property Name="featurePacks" Type="Str">Network</Property>
		<Property Name="Network:UseBinding" Type="Str">False</Property>
		<Property Name="Network:UseBuffering" Type="Str">False</Property>
		<Property Name="numTypedefs" Type="UInt">0</Property>
		<Property Name="type" Type="Str">Network</Property>
		<Property Name="typeDesc" Type="Bin">%A#!"!!!!!)!"1!&amp;!!!-!%!!!@````]!!!!"!!%!!!!J*1!!!")!A!1!!!!"!!V!#A!'2'^V9GRF!!!"!!!!!!!!!!!!!!!!!!!!!!!!</Property>
	</Item>
	<Item Name="Logs" Type="Variable">
		<Property Name="featurePacks" Type="Str">Global</Property>
		<Property Name="Global:EnableTimestamp" Type="Str">False</Property>
		<Property Name="Industrial:IsNetworkPublished" Type="Str">True</Property>
		<Property Name="Network:UseBinding" Type="Str">False</Property>
		<Property Name="Network:UseBuffering" Type="Str">False</Property>
		<Property Name="numTypedefs" Type="UInt">0</Property>
		<Property Name="type" Type="Str">Global</Property>
		<Property Name="typeDesc" Type="Bin">%A#!"!!!!!)!"1!&amp;!!!-!%!!!@````]!!!!"!!%!!!""01!!!")!A!1!!!!#!!V!#1!(4H6N:8*J9Q!=1%!!!@````]!!!^"=H*B?3"P:C"4;7ZH&lt;'5!!1!"!!!!!!!!!!!!!!!!</Property>
	</Item>
	<Item Name="Machine Type" Type="Variable">
		<Property Name="featurePacks" Type="Str">Network</Property>
		<Property Name="Network:UseBinding" Type="Str">False</Property>
		<Property Name="Network:UseBuffering" Type="Str">False</Property>
		<Property Name="numTypedefs" Type="UInt">0</Property>
		<Property Name="type" Type="Str">Network</Property>
		<Property Name="typeDesc" Type="Bin">%A#!"!!!!!)!"1!&amp;!!!-!%!!!@````]!!!!"!!%!!!!A(!!!!")!A!1!!!!"!!N!"1!&amp;65FO&gt;$A!!1!!!!!!!!!!!!!!</Property>
	</Item>
	<Item Name="Milling cont. from Last" Type="Variable">
		<Property Name="featurePacks" Type="Str">Network</Property>
		<Property Name="Network:UseBinding" Type="Str">False</Property>
		<Property Name="Network:UseBuffering" Type="Str">False</Property>
		<Property Name="numTypedefs" Type="UInt">0</Property>
		<Property Name="type" Type="Str">Network</Property>
		<Property Name="typeDesc" Type="Bin">%A#!"!!!!!)!"1!&amp;!!!-!%!!!@````]!!!!"!!%!!!!B(1!!!")!A!1!!!!"!!R!)1&gt;#&lt;W^M:7&amp;O!!%!!!!!!!!!!!!!!!</Property>
	</Item>
	<Item Name="Milling I (nA)" Type="Variable">
		<Property Name="featurePacks" Type="Str">Global</Property>
		<Property Name="Global:EnableTimestamp" Type="Str">False</Property>
		<Property Name="Network:UseBinding" Type="Str">False</Property>
		<Property Name="Network:UseBuffering" Type="Str">False</Property>
		<Property Name="numTypedefs" Type="UInt">0</Property>
		<Property Name="type" Type="Str">Global</Property>
		<Property Name="typeDesc" Type="Bin">%A#!"!!!!!)!"1!&amp;!!!-!%!!!@````]!!!!"!!%!!!!F)1!!!")!A!1!!!!"!!V!#1!'5WFO:WRF!!!"!!!!!!!!!!!!!!!!!!!</Property>
	</Item>
	<Item Name="Milling Line Paused" Type="Variable">
		<Property Name="featurePacks" Type="Str">Network</Property>
		<Property Name="Network:UseBinding" Type="Str">False</Property>
		<Property Name="Network:UseBuffering" Type="Str">False</Property>
		<Property Name="numTypedefs" Type="UInt">0</Property>
		<Property Name="type" Type="Str">Network</Property>
		<Property Name="typeDesc" Type="Bin">%A#!"!!!!!)!"1!&amp;!!!-!%!!!@````]!!!!"!!%!!!!B(1!!!")!A!1!!!!"!!R!)1&gt;#&lt;W^M:7&amp;O!!%!!!!!!!!!!!!!!!</Property>
	</Item>
	<Item Name="Milling Lines Auto Pause" Type="Variable">
		<Property Name="featurePacks" Type="Str">Network</Property>
		<Property Name="Network:UseBinding" Type="Str">False</Property>
		<Property Name="Network:UseBuffering" Type="Str">False</Property>
		<Property Name="numTypedefs" Type="UInt">0</Property>
		<Property Name="type" Type="Str">Network</Property>
		<Property Name="typeDesc" Type="Bin">%A#!"!!!!!)!"1!&amp;!!!-!%!!!@````]!!!!"!!%!!!!D(Q!!!")!A!1!!!!"!!V!"A!'65FO&gt;$%W!!!"!!!!!!!!!!!!!!!!</Property>
	</Item>
	<Item Name="Milling Manual Pause" Type="Variable">
		<Property Name="featurePacks" Type="Str">Network</Property>
		<Property Name="Network:UseBinding" Type="Str">False</Property>
		<Property Name="Network:UseBuffering" Type="Str">False</Property>
		<Property Name="numTypedefs" Type="UInt">0</Property>
		<Property Name="type" Type="Str">Network</Property>
		<Property Name="typeDesc" Type="Bin">%A#!"!!!!!)!"1!&amp;!!!-!%!!!@````]!!!!"!!%!!!!B(1!!!")!A!1!!!!"!!R!)1&gt;#&lt;W^M:7&amp;O!!%!!!!!!!!!!!!!!!</Property>
	</Item>
	<Item Name="Milling Mode" Type="Variable">
		<Property Name="featurePacks" Type="Str">Network</Property>
		<Property Name="Network:UseBinding" Type="Str">False</Property>
		<Property Name="Network:UseBuffering" Type="Str">False</Property>
		<Property Name="numTypedefs" Type="UInt">0</Property>
		<Property Name="type" Type="Str">Network</Property>
		<Property Name="typeDesc" Type="Bin">%A#!"!!!!!)!"1!&amp;!!!-!%!!!@````]!!!!"!!%!!!!D(Q!!!")!A!1!!!!"!!V!"A!'65FO&gt;$%W!!!"!!!!!!!!!!!!!!!!</Property>
	</Item>
	<Item Name="Milling Post-pause Lines" Type="Variable">
		<Property Name="featurePacks" Type="Str">Network</Property>
		<Property Name="Network:UseBinding" Type="Str">False</Property>
		<Property Name="Network:UseBuffering" Type="Str">False</Property>
		<Property Name="numTypedefs" Type="UInt">0</Property>
		<Property Name="type" Type="Str">Network</Property>
		<Property Name="typeDesc" Type="Bin">%A#!"!!!!!)!"1!&amp;!!!-!%!!!@````]!!!!"!!%!!!!D(Q!!!")!A!1!!!!"!!V!"A!'65FO&gt;$%W!!!"!!!!!!!!!!!!!!!!</Property>
	</Item>
	<Item Name="Milling Progress" Type="Variable">
		<Property Name="featurePacks" Type="Str">Global</Property>
		<Property Name="Global:EnableTimestamp" Type="Str">False</Property>
		<Property Name="Network:UseBinding" Type="Str">False</Property>
		<Property Name="Network:UseBuffering" Type="Str">False</Property>
		<Property Name="numTypedefs" Type="UInt">0</Property>
		<Property Name="type" Type="Str">Global</Property>
		<Property Name="typeDesc" Type="Bin">%A#!"!!!!!)!"1!&amp;!!!-!%!!!@````]!!!!"!!%!!!""01!!!")!A!1!!!!#!!V!"1!(4H6N:8*J9Q!=1%!!!@````]!!!Z"=H*B?3"P:C"637ZU/!!!!1!"!!!!!!!!!!!!!!!!</Property>
	</Item>
	<Item Name="Milling rate" Type="Variable">
		<Property Name="featurePacks" Type="Str">Network</Property>
		<Property Name="Network:UseBinding" Type="Str">False</Property>
		<Property Name="Network:UseBuffering" Type="Str">False</Property>
		<Property Name="numTypedefs" Type="UInt">0</Property>
		<Property Name="type" Type="Str">Network</Property>
		<Property Name="typeDesc" Type="Bin">%A#!"!!!!!)!"1!&amp;!!!-!%!!!@````]!!!!"!!%!!!!J*1!!!")!A!1!!!!"!!V!#A!'2'^V9GRF!!!"!!!!!!!!!!!!!!!!!!!!!!!!</Property>
	</Item>
	<Item Name="Milling Resume" Type="Variable">
		<Property Name="featurePacks" Type="Str">Network</Property>
		<Property Name="Network:UseBinding" Type="Str">False</Property>
		<Property Name="Network:UseBuffering" Type="Str">False</Property>
		<Property Name="numTypedefs" Type="UInt">0</Property>
		<Property Name="type" Type="Str">Network</Property>
		<Property Name="typeDesc" Type="Bin">%A#!"!!!!!)!"1!&amp;!!!-!%!!!@````]!!!!"!!%!!!!B(1!!!")!A!1!!!!"!!R!)1&gt;#&lt;W^M:7&amp;O!!%!!!!!!!!!!!!!!!</Property>
	</Item>
	<Item Name="Milling Stop" Type="Variable">
		<Property Name="featurePacks" Type="Str">Network</Property>
		<Property Name="Network:UseBinding" Type="Str">False</Property>
		<Property Name="Network:UseBuffering" Type="Str">False</Property>
		<Property Name="numTypedefs" Type="UInt">0</Property>
		<Property Name="type" Type="Str">Network</Property>
		<Property Name="typeDesc" Type="Bin">%A#!"!!!!!)!"1!&amp;!!!-!%!!!@````]!!!!"!!%!!!!B(1!!!")!A!1!!!!"!!R!)1&gt;#&lt;W^M:7&amp;O!!%!!!!!!!!!!!!!!!</Property>
	</Item>
	<Item Name="Milling X Offset" Type="Variable">
		<Property Name="featurePacks" Type="Str">Network</Property>
		<Property Name="Global:EnableTimestamp" Type="Str">False</Property>
		<Property Name="Network:UseBinding" Type="Str">False</Property>
		<Property Name="Network:UseBuffering" Type="Str">False</Property>
		<Property Name="numTypedefs" Type="UInt">0</Property>
		<Property Name="type" Type="Str">Network</Property>
		<Property Name="typeDesc" Type="Bin">%A#!"!!!!!)!"1!&amp;!!!-!%!!!@````]!!!!"!!%!!!!J*1!!!")!A!1!!!!"!!V!#A!'2'^V9GRF!!!"!!!!!!!!!!!!!!!!!!!!!!!!</Property>
	</Item>
	<Item Name="Milling Y Offset" Type="Variable">
		<Property Name="featurePacks" Type="Str">Network</Property>
		<Property Name="Network:UseBinding" Type="Str">False</Property>
		<Property Name="Network:UseBuffering" Type="Str">False</Property>
		<Property Name="numTypedefs" Type="UInt">0</Property>
		<Property Name="type" Type="Str">Network</Property>
		<Property Name="typeDesc" Type="Bin">%A#!"!!!!!)!"1!&amp;!!!-!%!!!@````]!!!!"!!%!!!!J*1!!!")!A!1!!!!"!!V!#A!'2'^V9GRF!!!"!!!!!!!!!!!!!!!!!!!!!!!!</Property>
	</Item>
	<Item Name="Milling Y Voltage" Type="Variable">
		<Property Name="featurePacks" Type="Str">Global</Property>
		<Property Name="Global:EnableTimestamp" Type="Str">False</Property>
		<Property Name="Network:UseBinding" Type="Str">False</Property>
		<Property Name="Network:UseBuffering" Type="Str">False</Property>
		<Property Name="numTypedefs" Type="UInt">0</Property>
		<Property Name="type" Type="Str">Global</Property>
		<Property Name="typeDesc" Type="Bin">%A#!"!!!!!)!"1!&amp;!!!-!%!!!@````]!!!!"!!%!!!!F)1!!!")!A!1!!!!"!!V!#1!'5WFO:WRF!!!"!!!!!!!!!!!!!!!!!!!</Property>
	</Item>
	<Item Name="Milling Y Voltage Last" Type="Variable">
		<Property Name="featurePacks" Type="Str">Global</Property>
		<Property Name="Global:EnableTimestamp" Type="Str">False</Property>
		<Property Name="Industrial:IsNetworkPublished" Type="Str">True</Property>
		<Property Name="Network:UseBinding" Type="Str">False</Property>
		<Property Name="Network:UseBuffering" Type="Str">False</Property>
		<Property Name="numTypedefs" Type="UInt">0</Property>
		<Property Name="type" Type="Str">Global</Property>
		<Property Name="typeDesc" Type="Bin">%A#!"!!!!!)!"1!&amp;!!!-!%!!!@````]!!!!"!!%!!!!J*1!!!")!A!1!!!!"!!V!#A!'2'^V9GRF!!!"!!!!!!!!!!!!!!!!!!!!!!!!</Property>
	</Item>
	<Item Name="Milling Y Voltage RT" Type="Variable">
		<Property Name="featurePacks" Type="Str">Global</Property>
		<Property Name="Global:EnableTimestamp" Type="Str">False</Property>
		<Property Name="Network:UseBinding" Type="Str">False</Property>
		<Property Name="Network:UseBuffering" Type="Str">False</Property>
		<Property Name="numTypedefs" Type="UInt">0</Property>
		<Property Name="type" Type="Str">Global</Property>
		<Property Name="typeDesc" Type="Bin">%A#!"!!!!!)!"1!&amp;!!!-!%!!!@````]!!!!"!!%!!!!J*1!!!")!A!1!!!!"!!V!#A!'2'^V9GRF!!!"!!!!!!!!!!!!!!!!!!!!!!!!</Property>
	</Item>
	<Item Name="Position (V)" Type="Variable">
		<Property Name="featurePacks" Type="Str">Network</Property>
		<Property Name="Network:UseBinding" Type="Str">False</Property>
		<Property Name="Network:UseBuffering" Type="Str">False</Property>
		<Property Name="numTypedefs" Type="UInt">0</Property>
		<Property Name="type" Type="Str">Network</Property>
		<Property Name="typeDesc" Type="Bin">%A#!"!!!!!)!"1!&amp;!!!-!%!!!@````]!!!!"!!%!!!!J*1!!!")!A!1!!!!"!!V!#A!'2'^V9GRF!!!"!!!!!!!!!!!!!!!!!!!!!!!!</Property>
	</Item>
	<Item Name="Realtime Imaging Info" Type="Variable">
		<Property Name="featurePacks" Type="Str">Global</Property>
		<Property Name="Global:EnableTimestamp" Type="Str">False</Property>
		<Property Name="Network:UseBinding" Type="Str">False</Property>
		<Property Name="Network:UseBuffering" Type="Str">False</Property>
		<Property Name="numTypedefs" Type="UInt">0</Property>
		<Property Name="type" Type="Str">Global</Property>
		<Property Name="typeDesc" Type="Bin">%A#!"!!!!!)!"1!&amp;!!!-!%!!!@````]!!!!"!!%!!!!U-!!!!")!A!1!!!!"!!R!5Q&gt;798*J97ZU!!%!!")!A!1!!!!"!!1!!!!"!!!!!!!!!!!!!!!!!!!</Property>
	</Item>
	<Item Name="Realtime Imaging Pause" Type="Variable">
		<Property Name="featurePacks" Type="Str">Network</Property>
		<Property Name="Network:UseBinding" Type="Str">False</Property>
		<Property Name="Network:UseBuffering" Type="Str">False</Property>
		<Property Name="numTypedefs" Type="UInt">0</Property>
		<Property Name="type" Type="Str">Network</Property>
		<Property Name="typeDesc" Type="Bin">%A#!"!!!!!)!"1!&amp;!!!-!%!!!@````]!!!!"!!%!!!!B(1!!!")!A!1!!!!"!!R!)1&gt;#&lt;W^M:7&amp;O!!%!!!!!!!!!!!!!!!</Property>
	</Item>
	<Item Name="Realtime Imaging Scan Para" Type="Variable">
		<Property Name="featurePacks" Type="Str">Global</Property>
		<Property Name="Global:EnableTimestamp" Type="Str">False</Property>
		<Property Name="Network:UseBinding" Type="Str">False</Property>
		<Property Name="Network:UseBuffering" Type="Str">False</Property>
		<Property Name="numTypedefs" Type="UInt">0</Property>
		<Property Name="type" Type="Str">Global</Property>
		<Property Name="typeDesc" Type="Bin">%A#!"!!!!!)!"1!&amp;!!!-!%!!!@````]!!!!"!!%!!!!U-!!!!")!A!1!!!!"!!R!5Q&gt;798*J97ZU!!%!!")!A!1!!!!"!!1!!!!"!!!!!!!!!!!!!!!!!!!</Property>
	</Item>
	<Item Name="Realtime Imaging stop" Type="Variable">
		<Property Name="featurePacks" Type="Str">Network</Property>
		<Property Name="Global:EnableTimestamp" Type="Str">False</Property>
		<Property Name="Network:UseBinding" Type="Str">False</Property>
		<Property Name="Network:UseBuffering" Type="Str">False</Property>
		<Property Name="numTypedefs" Type="UInt">0</Property>
		<Property Name="type" Type="Str">Network</Property>
		<Property Name="typeDesc" Type="Bin">%A#!"!!!!!)!"1!&amp;!!!-!%!!!@````]!!!!"!!%!!!!B(1!!!")!A!1!!!!"!!R!)1&gt;#&lt;W^M:7&amp;O!!%!!!!!!!!!!!!!!!</Property>
	</Item>
	<Item Name="Recipe input" Type="Variable">
		<Property Name="featurePacks" Type="Str">Global</Property>
		<Property Name="Global:EnableTimestamp" Type="Str">False</Property>
		<Property Name="Network:UseBinding" Type="Str">False</Property>
		<Property Name="Network:UseBuffering" Type="Str">False</Property>
		<Property Name="numTypedefs" Type="UInt">0</Property>
		<Property Name="type" Type="Str">Global</Property>
		<Property Name="typeDesc" Type="Bin">%A#!"!!!!!)!"1!&amp;!!!-!%!!!@````]!!!!"!!%!!!!U-!!!!")!A!1!!!!"!!R!5Q&gt;798*J97ZU!!%!!")!A!1!!!!"!!1!!!!"!!!!!!!!!!!!!!!!!!!</Property>
	</Item>
	<Item Name="SEMInfo" Type="Variable">
		<Property Name="featurePacks" Type="Str">Global</Property>
		<Property Name="Global:EnableTimestamp" Type="Str">False</Property>
		<Property Name="Network:UseBinding" Type="Str">False</Property>
		<Property Name="Network:UseBuffering" Type="Str">False</Property>
		<Property Name="numTypedefs" Type="UInt">0</Property>
		<Property Name="type" Type="Str">Global</Property>
		<Property Name="typeDesc" Type="Bin">%A#!"!!!!!)!"1!&amp;!!!-!%!!!@````]!!!!"!!%!!!!U-!!!!")!A!1!!!!"!!R!5Q&gt;798*J97ZU!!%!!")!A!1!!!!"!!1!!!!"!!!!!!!!!!!!!!!!!!!</Property>
	</Item>
	<Item Name="Specimen (nA)" Type="Variable">
		<Property Name="featurePacks" Type="Str">Global</Property>
		<Property Name="Global:EnableTimestamp" Type="Str">False</Property>
		<Property Name="Network:UseBinding" Type="Str">False</Property>
		<Property Name="Network:UseBuffering" Type="Str">False</Property>
		<Property Name="numTypedefs" Type="UInt">0</Property>
		<Property Name="type" Type="Str">Global</Property>
		<Property Name="typeDesc" Type="Bin">%A#!"!!!!!)!"1!&amp;!!!-!%!!!@````]!!!!"!!%!!!!F)1!!!")!A!1!!!!"!!V!#1!'5WFO:WRF!!!"!!!!!!!!!!!!!!!!!!!</Property>
	</Item>
	<Item Name="Spot X" Type="Variable">
		<Property Name="featurePacks" Type="Str">Network</Property>
		<Property Name="Global:EnableTimestamp" Type="Str">False</Property>
		<Property Name="Network:UseBinding" Type="Str">False</Property>
		<Property Name="Network:UseBuffering" Type="Str">False</Property>
		<Property Name="numTypedefs" Type="UInt">0</Property>
		<Property Name="type" Type="Str">Network</Property>
		<Property Name="typeDesc" Type="Bin">%A#!"!!!!!)!"1!&amp;!!!-!%!!!@````]!!!!"!!%!!!!J*1!!!")!A!1!!!!"!!V!#A!'2'^V9GRF!!!"!!!!!!!!!!!!!!!!!!!!!!!!</Property>
	</Item>
	<Item Name="Spot Y" Type="Variable">
		<Property Name="featurePacks" Type="Str">Network</Property>
		<Property Name="Network:UseBinding" Type="Str">False</Property>
		<Property Name="Network:UseBuffering" Type="Str">False</Property>
		<Property Name="numTypedefs" Type="UInt">0</Property>
		<Property Name="type" Type="Str">Network</Property>
		<Property Name="typeDesc" Type="Bin">%A#!"!!!!!)!"1!&amp;!!!-!%!!!@````]!!!!"!!%!!!!J*1!!!")!A!1!!!!"!!V!#A!'2'^V9GRF!!!"!!!!!!!!!!!!!!!!!!!!!!!!</Property>
	</Item>
	<Item Name="Stop" Type="Variable">
		<Property Name="featurePacks" Type="Str">Network</Property>
		<Property Name="Network:UseBinding" Type="Str">False</Property>
		<Property Name="Network:UseBuffering" Type="Str">False</Property>
		<Property Name="numTypedefs" Type="UInt">0</Property>
		<Property Name="type" Type="Str">Network</Property>
		<Property Name="typeDesc" Type="Bin">%A#!"!!!!!)!"1!&amp;!!!-!%!!!@````]!!!!"!!%!!!!B(1!!!")!A!1!!!!"!!R!)1&gt;#&lt;W^M:7&amp;O!!%!!!!!!!!!!!!!!!</Property>
	</Item>
	<Item Name="SW date" Type="Variable">
		<Property Name="featurePacks" Type="Str">Global</Property>
		<Property Name="Global:EnableTimestamp" Type="Str">False</Property>
		<Property Name="Network:UseBinding" Type="Str">False</Property>
		<Property Name="Network:UseBuffering" Type="Str">False</Property>
		<Property Name="numTypedefs" Type="UInt">0</Property>
		<Property Name="type" Type="Str">Global</Property>
		<Property Name="typeDesc" Type="Bin">%A#!"!!!!!)!"1!&amp;!!!-!%!!!@````]!!!!"!!%!!!!I*!!!!")!A!1!!!!"!""!-0````]'5X2S;7ZH!!!"!!!!!!!!!!!!!!!!!!!</Property>
	</Item>
	<Item Name="Sweep #" Type="Variable">
		<Property Name="featurePacks" Type="Str">Network</Property>
		<Property Name="Global:EnableTimestamp" Type="Str">False</Property>
		<Property Name="Network:UseBinding" Type="Str">False</Property>
		<Property Name="Network:UseBuffering" Type="Str">False</Property>
		<Property Name="numTypedefs" Type="UInt">0</Property>
		<Property Name="type" Type="Str">Network</Property>
		<Property Name="typeDesc" Type="Bin">%A#!"!!!!!)!"1!&amp;!!!-!%!!!@````]!!!!"!!%!!!!A(!!!!")!A!1!!!!"!!N!"1!&amp;65FO&gt;$A!!1!!!!!!!!!!!!!!</Property>
	</Item>
	<Item Name="Sweep direction" Type="Variable">
		<Property Name="featurePacks" Type="Str">Network</Property>
		<Property Name="Network:UseBinding" Type="Str">False</Property>
		<Property Name="Network:UseBuffering" Type="Str">False</Property>
		<Property Name="numTypedefs" Type="UInt">0</Property>
		<Property Name="type" Type="Str">Network</Property>
		<Property Name="typeDesc" Type="Bin">%A#!"!!!!!)!"1!&amp;!!!-!%!!!@````]!!!!"!!%!!!!B(1!!!")!A!1!!!!"!!R!)1&gt;#&lt;W^M:7&amp;O!!%!!!!!!!!!!!!!!!</Property>
	</Item>
	<Item Name="Sweep enabled" Type="Variable">
		<Property Name="featurePacks" Type="Str">Network</Property>
		<Property Name="Network:UseBinding" Type="Str">False</Property>
		<Property Name="Network:UseBuffering" Type="Str">False</Property>
		<Property Name="numTypedefs" Type="UInt">0</Property>
		<Property Name="type" Type="Str">Network</Property>
		<Property Name="typeDesc" Type="Bin">%A#!"!!!!!)!"1!&amp;!!!-!%!!!@````]!!!!"!!%!!!!B(1!!!")!A!1!!!!"!!R!)1&gt;#&lt;W^M:7&amp;O!!%!!!!!!!!!!!!!!!</Property>
	</Item>
	<Item Name="Sweep rate (Hz)" Type="Variable">
		<Property Name="featurePacks" Type="Str">Network</Property>
		<Property Name="Global:EnableTimestamp" Type="Str">False</Property>
		<Property Name="Network:UseBinding" Type="Str">False</Property>
		<Property Name="Network:UseBuffering" Type="Str">False</Property>
		<Property Name="numTypedefs" Type="UInt">0</Property>
		<Property Name="type" Type="Str">Network</Property>
		<Property Name="typeDesc" Type="Bin">%A#!"!!!!!)!"1!&amp;!!!-!%!!!@````]!!!!"!!%!!!!J*1!!!")!A!1!!!!"!!V!#A!'2'^V9GRF!!!"!!!!!!!!!!!!!!!!!!!!!!!!</Property>
	</Item>
	<Item Name="Tclk para" Type="Variable">
		<Property Name="featurePacks" Type="Str">Global</Property>
		<Property Name="Global:EnableTimestamp" Type="Str">False</Property>
		<Property Name="Network:UseBinding" Type="Str">False</Property>
		<Property Name="Network:UseBuffering" Type="Str">False</Property>
		<Property Name="numTypedefs" Type="UInt">0</Property>
		<Property Name="type" Type="Str">Global</Property>
		<Property Name="typeDesc" Type="Bin">%A#!"!!!!!)!"1!&amp;!!!-!%!!!@````]!!!!"!!%!!!!U-!!!!")!A!1!!!!"!!R!5Q&gt;798*J97ZU!!%!!")!A!1!!!!"!!1!!!!"!!!!!!!!!!!!!!!!!!!</Property>
	</Item>
	<Item Name="Temp (F)" Type="Variable">
		<Property Name="featurePacks" Type="Str">Global</Property>
		<Property Name="Global:EnableTimestamp" Type="Str">False</Property>
		<Property Name="Network:UseBinding" Type="Str">False</Property>
		<Property Name="Network:UseBuffering" Type="Str">False</Property>
		<Property Name="numTypedefs" Type="UInt">0</Property>
		<Property Name="type" Type="Str">Global</Property>
		<Property Name="typeDesc" Type="Bin">%A#!"!!!!!)!"1!&amp;!!!-!%!!!@````]!!!!"!!%!!!!F)1!!!")!A!1!!!!"!!V!#1!'5WFO:WRF!!!"!!!!!!!!!!!!!!!!!!!</Property>
	</Item>
	<Item Name="Tiled Image fit to" Type="Variable">
		<Property Name="featurePacks" Type="Str">Global</Property>
		<Property Name="Global:EnableTimestamp" Type="Str">False</Property>
		<Property Name="Network:UseBinding" Type="Str">False</Property>
		<Property Name="Network:UseBuffering" Type="Str">False</Property>
		<Property Name="numTypedefs" Type="UInt">0</Property>
		<Property Name="type" Type="Str">Global</Property>
		<Property Name="typeDesc" Type="Bin">%A#!"!!!!!)!"1!&amp;!!!-!%!!!@````]!!!!"!!%!!!!A(!!!!")!A!1!!!!"!!N!"1!&amp;65FO&gt;$A!!1!!!!!!!!!!!!!!</Property>
	</Item>
	<Item Name="Timestamp" Type="Variable">
		<Property Name="featurePacks" Type="Str">Network</Property>
		<Property Name="Global:EnableTimestamp" Type="Str">False</Property>
		<Property Name="Network:UseBinding" Type="Str">False</Property>
		<Property Name="Network:UseBuffering" Type="Str">False</Property>
		<Property Name="numTypedefs" Type="UInt">0</Property>
		<Property Name="type" Type="Str">Network</Property>
		<Property Name="typeDesc" Type="Bin">%A#!"!!!!!)!"1!&amp;!!!-!%!!!@````]!!!!"!!%!!!!U-!!!!")!A!1!!!!"!""!6!!'#62J&lt;76T&gt;'&amp;N=!!"!!!!!!!!!!!!!!!!!!!!!!!!!!!!!!!!!!!</Property>
	</Item>
	<Item Name="Total line scanned" Type="Variable">
		<Property Name="featurePacks" Type="Str">Global</Property>
		<Property Name="Global:EnableTimestamp" Type="Str">False</Property>
		<Property Name="Network:UseBinding" Type="Str">False</Property>
		<Property Name="Network:UseBuffering" Type="Str">False</Property>
		<Property Name="numTypedefs" Type="UInt">0</Property>
		<Property Name="type" Type="Str">Global</Property>
		<Property Name="typeDesc" Type="Bin">%A#!"!!!!!)!"1!&amp;!!!-!%!!!@````]!!!!"!!%!!!!D(Q!!!")!A!1!!!!"!!N!!Q!&amp;37ZU-T)!!1!!!!!!!!!!!!!!!!!!</Property>
	</Item>
	<Item Name="Upload flags path" Type="Variable">
		<Property Name="featurePacks" Type="Str">Global</Property>
		<Property Name="Global:EnableTimestamp" Type="Str">False</Property>
		<Property Name="Network:UseBinding" Type="Str">False</Property>
		<Property Name="Network:UseBuffering" Type="Str">False</Property>
		<Property Name="numTypedefs" Type="UInt">0</Property>
		<Property Name="type" Type="Str">Global</Property>
		<Property Name="typeDesc" Type="Bin">%A#!"!!!!!)!"1!&amp;!!!-!%!!!@````]!!!!"!!%!!!!I*!!!!")!A!1!!!!"!""!-0````]'5X2S;7ZH!!!"!!!!!!!!!!!!!!!!!!!</Property>
	</Item>
	<Item Name="X resolution" Type="Variable">
		<Property Name="featurePacks" Type="Str">Global</Property>
		<Property Name="Global:EnableTimestamp" Type="Str">False</Property>
		<Property Name="Network:UseBinding" Type="Str">False</Property>
		<Property Name="Network:UseBuffering" Type="Str">False</Property>
		<Property Name="numTypedefs" Type="UInt">0</Property>
		<Property Name="type" Type="Str">Global</Property>
		<Property Name="typeDesc" Type="Bin">%A#!"!!!!!)!"1!&amp;!!!-!%!!!@````]!!!!"!!%!!!!F)1!!!")!A!1!!!!"!!V!"Q!'65FO&gt;$-S!!!"!!!!!!!!!!!!!!!!!!!</Property>
	</Item>
	<Item Name="Y resolution" Type="Variable">
		<Property Name="featurePacks" Type="Str">Global</Property>
		<Property Name="Global:EnableTimestamp" Type="Str">False</Property>
		<Property Name="Network:UseBinding" Type="Str">False</Property>
		<Property Name="Network:UseBuffering" Type="Str">False</Property>
		<Property Name="numTypedefs" Type="UInt">0</Property>
		<Property Name="type" Type="Str">Global</Property>
		<Property Name="typeDesc" Type="Bin">%A#!"!!!!!)!"1!&amp;!!!-!%!!!@````]!!!!"!!%!!!!F)1!!!")!A!1!!!!"!!V!"Q!'65FO&gt;$-S!!!"!!!!!!!!!!!!!!!!!!!</Property>
	</Item>
</Library>
